# Supplementary material for: Spironaphthoxazine switchable dyes for biological imaging
Source: Chem Sci. 2018 Feb 20;9(11):3029–40. doi: 10.1039/c8sc00130h (PMC5916019; doi:10.1039/c8sc00130h)
Supplement: Supplementary file 2 [file SC-009-C8SC00130H-s002.cif]

# Electronic Supplementary Material (ESI) for Chemical Science.
# This journal is © The Royal Society of Chemistry 2018

####################################################################### 
# 
# This file contains crystal structure data downloaded from the 
# Cambridge Structural Database (CSD) hosted by the Cambridge 
# Crystallographic Data Centre (CCDC).
# 
# Full information about CCDC data access policies and citation 
# guidelines are available at http://www.ccdc.cam.ac.uk/access/V1 
# 
# Audit and citation data items may have been added by the CCDC. 
# Please retain this information to preserve the provenance of 
# this file and to allow appropriate attribution of the data. 
# 
#######################################################################

data_7
_database_code_depnum_ccdc_archive 'CCDC 1812758'
_audit_update_record             
;
2017-12-20 deposited with the CCDC.
2018-02-19 downloaded from the CCDC.
;
#============================================================================== 
_audit_creation_date             2017-07-12
_audit_creation_method           CRYSTALS_ver_14.61_build_6156

_oxford_structure_analysis_title 004YX17
_chemical_name_systematic        .
_chemical_melting_point          'not measured'

_cell_length_a                   7.6914(3)
_cell_length_b                   8.8535(4)
_cell_length_c                   18.0798(9)
_cell_angle_alpha                91.235(4)
_cell_angle_beta                 97.803(3)
_cell_angle_gamma                92.431(3)
_cell_volume                     1218.20(10)

_symmetry_cell_setting           triclinic
_symmetry_space_group_name_H-M   'P -1 '
_symmetry_space_group_name_Hall  '-P 1'
loop_
_symmetry_equiv_pos_as_xyz
x,y,z
-x,-y,-z

loop_
_atom_type_symbol
_atom_type_scat_dispersion_real
_atom_type_scat_dispersion_imag
_atom_type_scat_Cromer_Mann_a1
_atom_type_scat_Cromer_Mann_b1
_atom_type_scat_Cromer_Mann_a2
_atom_type_scat_Cromer_Mann_b2
_atom_type_scat_Cromer_Mann_a3
_atom_type_scat_Cromer_Mann_b3
_atom_type_scat_Cromer_Mann_a4
_atom_type_scat_Cromer_Mann_b4
_atom_type_scat_Cromer_Mann_c
_atom_type_scat_source
C 0.0181 0.0091 2.3100 20.8439 1.0200 10.2075 1.5886 0.5687 0.8650 51.6512
0.2156 'International Tables Vol C 4.2.6.8 and 6.1.1.4'
H 0.0000 0.0000 0.4930 10.5109 0.3229 26.1257 0.1402 3.1424 0.0408 57.7998
0.0030 'International Tables Vol C 4.2.6.8 and 6.1.1.4'
N 0.0311 0.0180 12.2126 0.0057 3.1322 9.8933 2.0125 28.9975 1.1663 0.5826
-11.5290 'International Tables Vol C 4.2.6.8 and 6.1.1.4'
O 0.0492 0.0322 3.0485 13.2771 2.2868 5.7011 1.5463 0.3239 0.8670 32.9089
0.2508 'International Tables Vol C 4.2.6.8 and 6.1.1.4'


_cell_formula_units_Z            2

# Given Formula = C31 H27 N3 O3 
# Dc =      1.33 Fooo =    516.00 Mu =      6.95 M =    489.57
# Found Formula = C31 H27 N3 O3 
# Dc =      1.33 FOOO =    516.00 Mu =      6.95 M =    489.57

_chemical_formula_sum            'C31 H27 N3 O3'
_chemical_formula_moiety         'C31 H27 N3 O3'
_chemical_compound_source        .
_chemical_formula_weight         489.57


_cell_measurement_reflns_used    5403
_cell_measurement_theta_min      5
_cell_measurement_theta_max      76
_cell_measurement_temperature    150

_exptl_crystal_description       plate
_exptl_crystal_colour            yellow
_exptl_crystal_size_min          0.04
_exptl_crystal_size_mid          0.18
_exptl_crystal_size_max          0.20

_exptl_crystal_density_diffrn    1.335
_exptl_crystal_density_meas      'not measured'
_exptl_crystal_density_method    'not measured'
# Non-dispersive F(000): 
_exptl_crystal_F_000             516
_exptl_absorpt_coefficient_mu    0.695

# Sheldrick geometric approximatio 0.88 0.97 
_exptl_absorpt_correction_type   multi-scan
_exptl_absorpt_process_details   'CrysAlisPro, (Agilent, 2011)'
_exptl_absorpt_correction_T_min  0.88
_exptl_absorpt_correction_T_max  0.97
_diffrn_measurement_device_type  'Oxford Diffraction SuperNova'
_diffrn_measurement_device       Area
_diffrn_radiation_monochromator  graphite
_diffrn_radiation_type           'Cu K\a'
_diffrn_radiation_wavelength     1.54180
_diffrn_measurement_method       \w

# If a reference occurs more than once, delete the author 
# and date from subsequent references. 
_computing_data_collection       'SuperNova, (Oxford Diffraction, 2010)'
_computing_cell_refinement       'CrysAlisPro, (Agilent, 2011)'
_computing_data_reduction        'CrysAlisPro, (Agilent, 2011)'
_computing_structure_solution    'Superflip (Palatinus & Chapuis, 2007)'
_computing_structure_refinement  'CRYSTALS (Betteridge et al., 2003)'
_computing_publication_material  'CRYSTALS (Betteridge et al., 2003)'
_computing_molecular_graphics    'CAMERON (Watkin et al., 1996)'

_diffrn_standards_interval_time  .
_diffrn_standards_interval_count .
_diffrn_standards_number         0
_diffrn_standards_decay_%        .

_diffrn_ambient_temperature      150
_diffrn_reflns_number            15903
_reflns_number_total             5028
_diffrn_reflns_av_R_equivalents  0.034
_diffrn_reflns_av_sigmaI/netI    0.0537
# Number of reflections with Friedels Law is 5028 
# Theoretical number of reflections is about 10219 


_diffrn_reflns_theta_min         4.940
_diffrn_reflns_theta_max         76.338
_diffrn_measured_fraction_theta_max 0.984

_diffrn_reflns_theta_full        73.284
_diffrn_measured_fraction_theta_full 0.996


_diffrn_reflns_limit_h_min       -8
_diffrn_reflns_limit_h_max       9
_diffrn_reflns_limit_k_min       -11
_diffrn_reflns_limit_k_max       11
_diffrn_reflns_limit_l_min       -22
_diffrn_reflns_limit_l_max       21
_reflns_limit_h_min              -9
_reflns_limit_h_max              9
_reflns_limit_k_min              -11
_reflns_limit_k_max              11
_reflns_limit_l_min              0
_reflns_limit_l_max              22

_oxford_diffrn_Wilson_B_factor   2.41
_oxford_diffrn_Wilson_scale      0.02

_atom_sites_solution_primary     Other #heavy,direct,difmap,geom,iterative
# _atom_sites_solution_secondary  difmap
_atom_sites_solution_hydrogens   difmap

_refine_diff_density_min         -0.24
_refine_diff_density_max         0.29


# The current dictionary definitions do not cover the 
# situation where the reflections used for refinement were 
# selected by a user-defined sigma threshold 


# The values actually used during refinement 
_oxford_reflns_threshold_expression_ref I>-3.0\s(I)
_refine_ls_number_reflns         5026
_refine_ls_number_restraints     0
_refine_ls_number_parameters     334
_oxford_refine_ls_R_factor_ref   0.0534
_refine_ls_wR_factor_ref         0.1166
_refine_ls_goodness_of_fit_ref   0.9898
_refine_ls_shift/su_max          0.0002377
_refine_ls_shift/su_mean         0.0000238


# The values computed with all filters except I/sigma 
_oxford_reflns_number_all        5028
_refine_ls_R_factor_all          0.0535
_refine_ls_wR_factor_all         0.1168

# The values computed with a 2 sigma cutoff - a la SHELX 
_reflns_threshold_expression     I>2.0\s(I)
_reflns_number_gt                4010
_refine_ls_R_factor_gt           0.0407
_refine_ls_wR_factor_gt          0.1051

# choose from: rm (reference molecule of known chirality), 
# ad (anomolous dispersion - Flack), rmad (rm and ad), 
# syn (from synthesis), unk (unknown) or . (not applicable). 
_chemical_absolute_configuration .


_refine_ls_structure_factor_coef Fsqd
_refine_ls_matrix_type           full
_refine_ls_hydrogen_treatment    constr #undef, noref, refall,
# refxyz, refU, constr or mixed
_refine_ls_weighting_scheme      calc
_refine_ls_weighting_details     
;
 Method= Modified Sheldrick 
 w=1/[\s^2^(F^2^) + ( 0.06P)^2^ + 0.35P] 
 ,where P=(max(Fo^2^,0) + 2Fc^2^)/3 
;

# Uequiv = arithmetic mean of Ui i.e. Ueqiv = (U1+U2+U3)/3

# Replace last . with number of unfound hydrogen atoms attached to an atom.

# ..._refinement_flags_... 
# . no refinement constraints           S special position constraint on site
# G rigid group refinement of site      R riding atom
# D distance or angle restraint on site T thermal displacement constraints
# U Uiso or Uij restraint (rigid bond)  P partial occupancy constraint


loop_
_atom_site_label
_atom_site_type_symbol
_atom_site_fract_x
_atom_site_fract_y
_atom_site_fract_z
_atom_site_U_iso_or_equiv
_atom_site_occupancy
_atom_site_adp_type
_atom_site_refinement_flags_posn
_atom_site_refinement_flags_adp
_atom_site_refinement_flags_occupancy
_atom_site_disorder_assembly
_atom_site_disorder_group
_atom_site_attached_hydrogens
O1 O 0.27684(14) 0.40850(13) 0.24385(6) 0.0309 1.0000 Uani . . . . . .
C2 C 0.19955(19) 0.36376(17) 0.16858(8) 0.0252 1.0000 Uani . . . . . .
N3 N 0.18835(16) 0.20034(14) 0.16539(7) 0.0268 1.0000 Uani . . . . . .
C4 C 0.33821(19) 0.14651(16) 0.14155(8) 0.0244 1.0000 Uani . . . . . .
C5 C 0.43020(18) 0.26256(16) 0.10997(8) 0.0239 1.0000 Uani . . . . . .
C6 C 0.33176(19) 0.40684(16) 0.11256(8) 0.0257 1.0000 Uani . . . . . .
C7 C 0.2333(2) 0.43514(18) 0.03474(9) 0.0306 1.0000 Uani . . . . . .
C8 C 0.4499(2) 0.54575(18) 0.14056(11) 0.0374 1.0000 Uani . . . . . .
C9 C 0.57919(19) 0.23304(16) 0.07903(8) 0.0255 1.0000 Uani . . . . . .
C10 C 0.63960(19) 0.08466(17) 0.08061(8) 0.0265 1.0000 Uani . . . . . .
C11 C 0.79648(19) 0.05061(17) 0.04619(9) 0.0289 1.0000 Uani . . . . . .
O12 O 0.87149(15) 0.14995(13) 0.01175(7) 0.0358 1.0000 Uani . . . . . .
O13 O 0.85189(16) -0.08473(14) 0.05379(7) 0.0407 1.0000 Uani . . . . . .
C14 C 0.5476(2) -0.02921(17) 0.11324(8) 0.0288 1.0000 Uani . . . . . .
C15 C 0.3958(2) -0.00050(17) 0.14410(8) 0.0287 1.0000 Uani . . . . . .
C16 C 0.0890(2) 0.1174(2) 0.21520(10) 0.0376 1.0000 Uani . . . . . .
C17 C 0.01885(19) 0.42582(17) 0.15013(8) 0.0266 1.0000 Uani . . . . . .
N18 N -0.04547(16) 0.53062(14) 0.18597(7) 0.0262 1.0000 Uani . . . . . .
C19 C 0.05965(18) 0.59215(16) 0.25037(8) 0.0244 1.0000 Uani . . . . . .
C20 C 0.21601(19) 0.53155(17) 0.27772(8) 0.0252 1.0000 Uani . . . . . .
C21 C 0.31674(19) 0.58421(17) 0.34481(8) 0.0270 1.0000 Uani . . . . . .
C22 C 0.25777(19) 0.69921(17) 0.38565(8) 0.0249 1.0000 Uani . . . . . .
N23 N 0.35382(16) 0.75223(15) 0.45438(7) 0.0279 1.0000 Uani . . . . . .
C24 C 0.2947(2) 0.72032(17) 0.52298(8) 0.0270 1.0000 Uani . . . . . .
C25 C 0.4304(2) 0.75261(18) 0.58156(9) 0.0311 1.0000 Uani . . . . . .
C26 C 0.5907(2) 0.8077(2) 0.54899(10) 0.0383 1.0000 Uani . . . . . .
C27 C 0.5478(2) 0.7487(2) 0.46772(10) 0.0381 1.0000 Uani . . . . . .
C28 C 0.4018(2) 0.7299(2) 0.65441(9) 0.0374 1.0000 Uani . . . . . .
C29 C 0.2396(3) 0.6700(2) 0.66837(10) 0.0413 1.0000 Uani . . . . . .
C30 C 0.1064(2) 0.6370(2) 0.60973(10) 0.0384 1.0000 Uani . . . . . .
C31 C 0.1311(2) 0.66308(17) 0.53592(9) 0.0307 1.0000 Uani . . . . . .
C32 C 0.09731(18) 0.76894(16) 0.35899(8) 0.0244 1.0000 Uani . . . . . .
C33 C -0.00300(18) 0.71391(16) 0.29095(8) 0.0238 1.0000 Uani . . . . . .
C34 C -0.16314(19) 0.78138(17) 0.26516(9) 0.0280 1.0000 Uani . . . . . .
C35 C -0.2196(2) 0.89964(18) 0.30404(9) 0.0315 1.0000 Uani . . . . . .
C36 C -0.1187(2) 0.95593(17) 0.37091(9) 0.0307 1.0000 Uani . . . . . .
C37 C 0.0348(2) 0.89278(17) 0.39762(9) 0.0277 1.0000 Uani . . . . . .
H71 H 0.1725 0.5277 0.0361 0.0448 1.0000 Uiso R . . . . .
H73 H 0.3188 0.4436 0.0003 0.0450 1.0000 Uiso R . . . . .
H72 H 0.1523 0.3543 0.0185 0.0459 1.0000 Uiso R . . . . .
H81 H 0.3776 0.6305 0.1456 0.0545 1.0000 Uiso R . . . . .
H83 H 0.5181 0.5311 0.1876 0.0561 1.0000 Uiso R . . . . .
H82 H 0.5296 0.5693 0.1056 0.0545 1.0000 Uiso R . . . . .
H91 H 0.6390 0.3112 0.0565 0.0309 1.0000 Uiso R . . . . .
H141 H 0.5895 -0.1284 0.1138 0.0354 1.0000 Uiso R . . . . .
H151 H 0.3321 -0.0790 0.1673 0.0336 1.0000 Uiso R . . . . .
H161 H 0.0627 0.0149 0.1951 0.0559 1.0000 Uiso R . . . . .
H163 H 0.1583 0.1098 0.2628 0.0568 1.0000 Uiso R . . . . .
H162 H -0.0172 0.1683 0.2200 0.0569 1.0000 Uiso R . . . . .
H171 H -0.0512 0.3818 0.1060 0.0324 1.0000 Uiso R . . . . .
H211 H 0.4246 0.5384 0.3616 0.0323 1.0000 Uiso R . . . . .
H262 H 0.5970 0.9178 0.5533 0.0458 1.0000 Uiso R . . . . .
H261 H 0.6995 0.7702 0.5736 0.0460 1.0000 Uiso R . . . . .
H271 H 0.6019 0.8132 0.4324 0.0464 1.0000 Uiso R . . . . .
H272 H 0.5907 0.6437 0.4639 0.0452 1.0000 Uiso R . . . . .
H281 H 0.4918 0.7523 0.6941 0.0449 1.0000 Uiso R . . . . .
H291 H 0.2216 0.6520 0.7189 0.0501 1.0000 Uiso R . . . . .
H301 H -0.0060 0.5954 0.6186 0.0457 1.0000 Uiso R . . . . .
H311 H 0.0359 0.6411 0.4950 0.0370 1.0000 Uiso R . . . . .
H341 H -0.2306 0.7444 0.2206 0.0353 1.0000 Uiso R . . . . .
H351 H -0.3268 0.9414 0.2850 0.0380 1.0000 Uiso R . . . . .
H361 H -0.1572 1.0381 0.3964 0.0384 1.0000 Uiso R . . . . .
H371 H 0.0997 0.9305 0.4414 0.0325 1.0000 Uiso R . . . . .
H131 H 0.9467 -0.0919 0.0330 0.0639 1.0000 Uiso R . . . . .
loop_
_atom_site_aniso_label
_atom_site_aniso_U_11
_atom_site_aniso_U_22
_atom_site_aniso_U_33
_atom_site_aniso_U_23
_atom_site_aniso_U_13
_atom_site_aniso_U_12
O1 0.0308(5) 0.0350(6) 0.0261(5) -0.0085(4) -0.0014(4) 0.0135(4)
C2 0.0257(7) 0.0269(7) 0.0231(7) -0.0041(5) 0.0033(5) 0.0040(5)
N3 0.0287(6) 0.0252(6) 0.0281(6) -0.0003(5) 0.0094(5) 0.0030(5)
C4 0.0265(7) 0.0250(7) 0.0216(6) -0.0024(5) 0.0031(5) 0.0021(5)
C5 0.0259(7) 0.0219(7) 0.0236(7) -0.0032(5) 0.0026(5) 0.0030(5)
C6 0.0261(7) 0.0215(7) 0.0308(7) -0.0032(5) 0.0082(6) 0.0031(5)
C7 0.0349(8) 0.0292(7) 0.0304(8) 0.0060(6) 0.0110(6) 0.0088(6)
C8 0.0350(8) 0.0238(7) 0.0552(10) -0.0093(7) 0.0159(7) -0.0027(6)
C9 0.0250(7) 0.0234(7) 0.0286(7) -0.0021(5) 0.0056(5) 0.0023(5)
C10 0.0265(7) 0.0263(7) 0.0269(7) -0.0049(5) 0.0034(5) 0.0060(6)
C11 0.0279(7) 0.0279(7) 0.0307(7) -0.0071(6) 0.0029(6) 0.0069(6)
O12 0.0330(6) 0.0319(6) 0.0445(7) -0.0066(5) 0.0138(5) 0.0027(5)
O13 0.0409(6) 0.0320(6) 0.0529(8) -0.0031(5) 0.0170(6) 0.0141(5)
C14 0.0346(8) 0.0228(7) 0.0289(7) -0.0017(6) 0.0025(6) 0.0068(6)
C15 0.0338(8) 0.0241(7) 0.0288(7) 0.0014(6) 0.0055(6) 0.0034(6)
C16 0.0390(9) 0.0377(9) 0.0400(9) 0.0070(7) 0.0176(7) 0.0025(7)
C17 0.0240(7) 0.0318(7) 0.0241(7) -0.0017(6) 0.0038(5) 0.0034(6)
N18 0.0250(6) 0.0299(6) 0.0241(6) -0.0017(5) 0.0040(5) 0.0039(5)
C19 0.0248(7) 0.0263(7) 0.0226(7) -0.0002(5) 0.0051(5) 0.0028(5)
C20 0.0262(7) 0.0267(7) 0.0236(7) -0.0023(5) 0.0061(5) 0.0049(5)
C21 0.0244(7) 0.0303(7) 0.0264(7) -0.0012(6) 0.0027(5) 0.0060(6)
C22 0.0245(7) 0.0265(7) 0.0238(7) -0.0019(5) 0.0045(5) 0.0006(5)
N23 0.0241(6) 0.0331(7) 0.0264(6) -0.0029(5) 0.0042(5) 0.0000(5)
C24 0.0308(7) 0.0242(7) 0.0262(7) -0.0023(5) 0.0034(6) 0.0055(5)
C25 0.0329(8) 0.0280(7) 0.0316(8) -0.0036(6) -0.0002(6) 0.0094(6)
C26 0.0305(8) 0.0453(10) 0.0366(9) -0.0058(7) -0.0031(7) 0.0013(7)
C27 0.0257(8) 0.0533(11) 0.0349(9) -0.0043(7) 0.0036(6) -0.0010(7)
C28 0.0445(9) 0.0379(9) 0.0288(8) -0.0029(7) -0.0028(7) 0.0169(7)
C29 0.0573(11) 0.0399(9) 0.0297(8) 0.0065(7) 0.0117(8) 0.0159(8)
C30 0.0461(10) 0.0336(9) 0.0384(9) 0.0044(7) 0.0149(7) 0.0040(7)
C31 0.0347(8) 0.0268(7) 0.0311(8) -0.0015(6) 0.0068(6) 0.0014(6)
C32 0.0251(7) 0.0238(7) 0.0251(7) 0.0003(5) 0.0066(5) 0.0013(5)
C33 0.0240(6) 0.0244(7) 0.0240(7) 0.0008(5) 0.0066(5) 0.0031(5)
C34 0.0272(7) 0.0288(7) 0.0280(7) 0.0000(6) 0.0025(6) 0.0045(6)
C35 0.0285(7) 0.0321(8) 0.0346(8) 0.0017(6) 0.0045(6) 0.0096(6)
C36 0.0342(8) 0.0262(7) 0.0335(8) -0.0028(6) 0.0099(6) 0.0067(6)
C37 0.0300(7) 0.0254(7) 0.0280(7) -0.0019(6) 0.0059(6) 0.0011(6)

_refine_ls_extinction_method     None
_oxford_refine_ls_scale          7.14(18)
loop_
_geom_bond_atom_site_label_1
_geom_bond_site_symmetry_1
_geom_bond_atom_site_label_2
_geom_bond_site_symmetry_2
_geom_bond_distance
_geom_bond_publ_flag
O1 . C2 . 1.4489(16) yes
O1 . C20 . 1.3686(17) yes
C2 . N3 . 1.4452(19) yes
C2 . C6 . 1.571(2) yes
C2 . C17 . 1.5138(19) yes
N3 . C4 . 1.3835(18) yes
N3 . C16 . 1.450(2) yes
C4 . C5 . 1.398(2) yes
C4 . C15 . 1.392(2) yes
C5 . C6 . 1.5153(19) yes
C5 . C9 . 1.374(2) yes
C6 . C7 . 1.535(2) yes
C6 . C8 . 1.532(2) yes
C7 . H71 . 0.962 no
C7 . H73 . 0.966 no
C7 . H72 . 0.944 no
C8 . H81 . 0.963 no
C8 . H83 . 0.951 no
C8 . H82 . 0.959 no
C9 . C10 . 1.411(2) yes
C9 . H91 . 0.944 no
C10 . C11 . 1.470(2) yes
C10 . C14 . 1.394(2) yes
C11 . O12 . 1.254(2) yes
C11 . O13 . 1.2926(19) yes
O13 . H131 . 0.869 no
C14 . C15 . 1.391(2) yes
C14 . H141 . 0.948 no
C15 . H151 . 0.969 no
C16 . H161 . 0.973 no
C16 . H163 . 0.954 no
C16 . H162 . 0.963 no
C17 . N18 . 1.2749(19) yes
C17 . H171 . 0.966 no
N18 . C19 . 1.4092(18) yes
C19 . C20 . 1.372(2) yes
C19 . C33 . 1.4277(19) yes
C20 . C21 . 1.407(2) yes
C21 . C22 . 1.373(2) yes
C21 . H211 . 0.954 no
C22 . N23 . 1.4165(18) yes
C22 . C32 . 1.433(2) yes
N23 . C24 . 1.408(2) yes
N23 . C27 . 1.4802(19) yes
C24 . C25 . 1.398(2) yes
C24 . C31 . 1.388(2) yes
C25 . C26 . 1.505(2) yes
C25 . C28 . 1.382(2) yes
C26 . C27 . 1.537(2) yes
C26 . H262 . 0.975 no
C26 . H261 . 0.968 no
C27 . H271 . 0.988 no
C27 . H272 . 1.003 no
C28 . C29 . 1.391(3) yes
C28 . H281 . 0.938 no
C29 . C30 . 1.387(3) yes
C29 . H291 . 0.959 no
C30 . C31 . 1.396(2) yes
C30 . H301 . 0.960 no
C31 . H311 . 0.977 no
C32 . C33 . 1.425(2) yes
C32 . C37 . 1.423(2) yes
C33 . C34 . 1.418(2) yes
C34 . C35 . 1.367(2) yes
C34 . H341 . 0.941 no
C35 . C36 . 1.414(2) yes
C35 . H351 . 0.943 no
C36 . C37 . 1.361(2) yes
C36 . H361 . 0.932 no
C37 . H371 . 0.924 no
loop_
_geom_angle_atom_site_label_1
_geom_angle_site_symmetry_1
_geom_angle_atom_site_label_2
_geom_angle_site_symmetry_2
_geom_angle_atom_site_label_3
_geom_angle_site_symmetry_3
_geom_angle
_geom_angle_publ_flag
C2 . O1 . C20 . 119.18(11) yes
O1 . C2 . N3 . 106.69(12) yes
O1 . C2 . C6 . 109.45(11) yes
N3 . C2 . C6 . 104.07(11) yes
O1 . C2 . C17 . 110.90(11) yes
N3 . C2 . C17 . 110.43(12) yes
C6 . C2 . C17 . 114.79(12) yes
C2 . N3 . C4 . 109.70(12) yes
C2 . N3 . C16 . 120.35(13) yes
C4 . N3 . C16 . 122.62(13) yes
N3 . C4 . C5 . 110.27(13) yes
N3 . C4 . C15 . 128.19(14) yes
C5 . C4 . C15 . 121.51(13) yes
C4 . C5 . C6 . 109.18(12) yes
C4 . C5 . C9 . 120.37(13) yes
C6 . C5 . C9 . 130.33(13) yes
C5 . C6 . C2 . 101.05(11) yes
C5 . C6 . C7 . 109.45(12) yes
C2 . C6 . C7 . 110.87(12) yes
C5 . C6 . C8 . 113.55(12) yes
C2 . C6 . C8 . 111.71(12) yes
C7 . C6 . C8 . 109.93(13) yes
C6 . C7 . H71 . 109.6 no
C6 . C7 . H73 . 108.0 no
H71 . C7 . H73 . 109.7 no
C6 . C7 . H72 . 111.0 no
H71 . C7 . H72 . 109.7 no
H73 . C7 . H72 . 108.8 no
C6 . C8 . H81 . 109.0 no
C6 . C8 . H83 . 112.7 no
H81 . C8 . H83 . 108.2 no
C6 . C8 . H82 . 110.1 no
H81 . C8 . H82 . 109.1 no
H83 . C8 . H82 . 107.7 no
C5 . C9 . C10 . 119.13(14) yes
C5 . C9 . H91 . 120.0 no
C10 . C9 . H91 . 120.8 no
C9 . C10 . C11 . 119.74(14) yes
C9 . C10 . C14 . 119.72(13) yes
C11 . C10 . C14 . 120.52(13) yes
C10 . C11 . O12 . 120.64(14) yes
C10 . C11 . O13 . 116.75(14) yes
O12 . C11 . O13 . 122.61(14) yes
C11 . O13 . H131 . 109.3 no
C10 . C14 . C15 . 121.49(14) yes
C10 . C14 . H141 . 118.9 no
C15 . C14 . H141 . 119.7 no
C4 . C15 . C14 . 117.78(14) yes
C4 . C15 . H151 . 120.4 no
C14 . C15 . H151 . 121.8 no
N3 . C16 . H161 . 108.9 no
N3 . C16 . H163 . 109.9 no
H161 . C16 . H163 . 107.2 no
N3 . C16 . H162 . 109.3 no
H161 . C16 . H162 . 111.0 no
H163 . C16 . H162 . 110.6 no
C2 . C17 . N18 . 126.44(13) yes
C2 . C17 . H171 . 115.2 no
N18 . C17 . H171 . 118.3 no
C17 . N18 . C19 . 117.00(12) yes
N18 . C19 . C20 . 121.47(13) yes
N18 . C19 . C33 . 119.35(13) yes
C20 . C19 . C33 . 119.05(13) yes
C19 . C20 . O1 . 121.58(13) yes
C19 . C20 . C21 . 122.40(13) yes
O1 . C20 . C21 . 115.86(12) yes
C20 . C21 . C22 . 119.72(13) yes
C20 . C21 . H211 . 119.3 no
C22 . C21 . H211 . 121.0 no
C21 . C22 . N23 . 121.12(13) yes
C21 . C22 . C32 . 120.30(13) yes
N23 . C22 . C32 . 118.58(13) yes
C22 . N23 . C24 . 121.35(12) yes
C22 . N23 . C27 . 121.03(12) yes
C24 . N23 . C27 . 106.37(12) yes
N23 . C24 . C25 . 109.73(14) yes
N23 . C24 . C31 . 128.73(14) yes
C25 . C24 . C31 . 121.54(15) yes
C24 . C25 . C26 . 108.43(14) yes
C24 . C25 . C28 . 119.82(16) yes
C26 . C25 . C28 . 131.74(15) yes
C25 . C26 . C27 . 101.60(13) yes
C25 . C26 . H262 . 107.4 no
C27 . C26 . H262 . 112.8 no
C25 . C26 . H261 . 113.9 no
C27 . C26 . H261 . 112.2 no
H262 . C26 . H261 . 108.7 no
C26 . C27 . N23 . 102.40(13) yes
C26 . C27 . H271 . 112.7 no
N23 . C27 . H271 . 111.1 no
C26 . C27 . H272 . 109.1 no
N23 . C27 . H272 . 112.7 no
H271 . C27 . H272 . 108.8 no
C25 . C28 . C29 . 119.43(16) yes
C25 . C28 . H281 . 120.3 no
C29 . C28 . H281 . 120.2 no
C28 . C29 . C30 . 120.21(16) yes
C28 . C29 . H291 . 119.0 no
C30 . C29 . H291 . 120.8 no
C29 . C30 . C31 . 121.23(17) yes
C29 . C30 . H301 . 121.1 no
C31 . C30 . H301 . 117.7 no
C30 . C31 . C24 . 117.73(16) yes
C30 . C31 . H311 . 120.7 no
C24 . C31 . H311 . 121.6 no
C22 . C32 . C33 . 119.13(13) yes
C22 . C32 . C37 . 122.37(13) yes
C33 . C32 . C37 . 118.50(13) yes
C19 . C33 . C32 . 119.38(13) yes
C19 . C33 . C34 . 121.50(13) yes
C32 . C33 . C34 . 119.12(13) yes
C33 . C34 . C35 . 120.71(14) yes
C33 . C34 . H341 . 119.4 no
C35 . C34 . H341 . 119.9 no
C34 . C35 . C36 . 120.20(14) yes
C34 . C35 . H351 . 118.1 no
C36 . C35 . H351 . 121.7 no
C35 . C36 . C37 . 120.60(14) yes
C35 . C36 . H361 . 119.5 no
C37 . C36 . H361 . 119.9 no
C32 . C37 . C36 . 120.85(14) yes
C32 . C37 . H371 . 119.3 no
C36 . C37 . H371 . 119.8 no
loop_
_geom_hbond_atom_site_label_D
_geom_hbond_site_symmetry_D
_geom_hbond_atom_site_label_H
_geom_hbond_site_symmetry_H
_geom_hbond_atom_site_label_A
_geom_hbond_site_symmetry_A
_geom_hbond_angle_DHA
_geom_hbond_distance_DH
_geom_hbond_distance_HA
_geom_hbond_distance_DA
_geom_hbond_publ_flag
C28 . H281 . O1 2_666 131 0.94 2.49 3.180(2) yes
O13 . H131 . O12 2_755 167 0.87 1.80 2.650(2) yes


_iucr_refine_instructions_details 
;
#
# Punched on 12/07/17 at 10:18:42
#
#LIST     12                                                                    
BLOCK SCALE X'S  U'S 
RIDE C   (   7,X'S) H   (  71,X'S) H   (  73,X'S) H   (  72,X'S) 
RIDE C   (   8,X'S) H   (  81,X'S) H   (  83,X'S) H   (  82,X'S) 
RIDE C   (   9,X'S) H   (  91,X'S) 
RIDE O   (  13,X'S) H   ( 131,X'S) 
RIDE C   (  14,X'S) H   ( 141,X'S) 
RIDE C   (  15,X'S) H   ( 151,X'S) 
RIDE C   (  16,X'S) H   ( 161,X'S) H   ( 163,X'S) H   ( 162,X'S) 
RIDE C   (  17,X'S) H   ( 171,X'S) 
RIDE C   (  21,X'S) H   ( 211,X'S) 
RIDE C   (  26,X'S) H   ( 262,X'S) H   ( 261,X'S) 
RIDE C   (  27,X'S) H   ( 271,X'S) H   ( 272,X'S) 
RIDE C   (  28,X'S) H   ( 281,X'S) 
RIDE C   (  29,X'S) H   ( 291,X'S) 
RIDE C   (  30,X'S) H   ( 301,X'S) 
RIDE C   (  31,X'S) H   ( 311,X'S) 
RIDE C   (  34,X'S) H   ( 341,X'S) 
RIDE C   (  35,X'S) H   ( 351,X'S) 
RIDE C   (  36,X'S) H   ( 361,X'S) 
RIDE C   (  37,X'S) H   ( 371,X'S) 
END                                                                             
#
# Punched on 12/07/17 at 10:18:42
#
#LIST     16                                                                    
NO 
REM   HREST   START (DO NOT REMOVE THIS LINE) 
REM   HREST   END (DO NOT REMOVE THIS LINE) 
END                                                                             
;
# looking for ARCHIVE-HKL.CIF 

_iucr_refine_reflections_details 
; 
# An asterisk in column 34 indicates a format overflow 
# Data was input as F-squared 
   0   0  -2 2005.29  170.76 
   0   0  -3 10590.4   511.1 
   0   0   3 11358.6   497.8 
   0   0  -3 11335.9   493.2 
   0   0  -4 78866.4  1485.9 
   0   0   4 80276.3  1514.5 
   0   0   5 3195.34  378.95 
   0   0  -5 2917.36  354.95 
   0   0  -6 2710.50  368.60 
   0   0   6 2920.51  406.33 
   0   0  -6 2768.99  358.11 
   0   0  -7 20415.7  1043.0 
   0   0   7 22067.6  1097.2 
   0   0   7 21457.7   735.4 
   0   0  -7 20596.7  1052.0 
   0   0  -7 21705.4  1089.7 
   0   0  -7 22165.1  1170.9 
   0   0   8 16559.3  1024.4 
   0   0  -8 14874.1   969.7 
   0   0  -8 16046.3   999.6 
   0   0  -8 16279.0  1019.2 
   0   0  -8 15779.4  1087.1 
   0   0   9 7498.27  755.00 
   0   0  -9 6991.66  739.86 
   0   0  -9 7169.11  726.65 
   0   0  -9 6740.61  705.11 
   0   0  -9 7613.62  833.19 
   0   0 -10 51136.4  2048.2 
   0   0 -10 49921.6  2019.5 
   0   0  10 54385.2  2148.4 
   0   0 -10 53727.2  2277.8 
   0   0 -10 49715.7  2006.1 
   0   0 -11 13522.6  1107.2 
   0   0  11 12512.5  1107.1 
   0   0 -11 11144.7  1010.8 
   0   0 -11 10082.8  1060.3 
   0   0 -11 12722.3  1119.5 
   0   0 -12 4406.46  727.97 
   0   0 -12 5412.45  763.58 
   0   0 -12 4861.02  786.97 
   0   0  12 5273.94  796.22 
   0   0 -12 4868.46  735.64 
   0   0 -13 5025.66  915.72 
   0   0 -13 3833.12  690.99 
   0   0  13 5480.44  750.10 
   0   0  13 3944.59  709.27 
   0   0 -14 7644.16  492.36 
   0   0 -14 9636.06 1287.06 
   0   0 -14 7626.46  478.54 
   0   0  14 8432.29 1208.25 
   0   0  14 7029.70  977.48 
   0   0 -15 2559.73  302.26 
   0   0 -15 2604.71  315.34 
   0   0 -15 1957.47  632.24 
   0   0  15 2141.40  674.43 
   0   0  15 2350.01  597.62 
   0   0 -16 4554.49  423.35 
   0   0  16 5135.86  389.42 
   0   0  16 4902.61  342.44 
   0   0 -16 5013.61  412.79 
   0   0  17 1739.29  244.56 
   0   0 -17 2183.10  300.65 
   0   0 -17 2187.81  321.74 
   0   0 -18   52.33  132.36 
   0   0  18   -8.13  108.30 
   0   0 -18 -151.73  172.00 
   0   0 -19  335.90  169.66 
   0   0 -19   24.00  142.05 
   0   0  19   97.79   96.50 
   0   0 -20 2072.05  263.28 
   0   0 -20 1897.43  224.07 
   0   0  20 1729.92  185.79 
   0   0 -21  140.75  100.51 
   0   0 -21  207.36   86.76 
   0   0  21  175.89   65.55 
   0   0 -22 1243.11  119.47 
   0   1 -22 2325.33  165.62 
   0   1 -21 1754.42  188.07 
   0   1 -20  376.05  158.70 
   0   1 -20  100.56  106.59 
   0  -1  20  296.73   97.74 
   0   1 -19 11043.1   550.0 
   0   1 -19 11379.7   600.5 
   0  -1  19 10058.1   468.8 
   0  -1  18  -21.20  101.49 
   0   1 -18  151.17  165.79 
   0   1 -18  -14.24  132.09 
   0   1 -17 1152.43  267.30 
   0   1 -17  879.89  199.87 
   0  -1  17 1054.09  201.69 
   0   1 -16  418.28  184.05 
   0   1 -16  200.82  131.04 
   0  -1  16  387.17  149.60 
   0  -1  15 6033.29  410.61 
   0  -1  15 6199.91  377.87 
   0   1 -15 7776.64 1215.26 
   0   1 -15 5746.68  445.53 
   0  -1  15 5624.60  926.75 
   0   1 -15 6135.06  464.47 
   0   1 -14 16607.6   731.6 
   0   1 -14 17127.1  1522.1 
   0  -1  14 16642.1  1493.1 
   0  -1  14 15687.8   588.3 
   0  -1  14 16116.7   641.6 
   0   1 -14 18422.2  1707.3 
   0   1 -14 17106.5   725.5 
   0   1 -13 51714.2  2522.0 
   0   1 -13 54007.4  2773.9 
   0  -1  13 51173.9  2510.6 
   0   1 -13 52101.8  2519.5 
   0   1 -12 14459.1  1266.6 
   0   1 -12 14082.8  1262.2 
   0   1 -12 14499.6  1388.8 
   0  -1  12 14829.6  1289.7 
   0   1 -11 25215.2  1697.1 
   0   1 -11 22713.8  1519.4 
   0   1 -11 23611.8  1552.1 
   0  -1  11 25605.4  1607.7 
   0   1 -10 44426.1  2105.6 
   0   1 -10 44801.8  1990.0 
   0   1 -10 41712.5  1952.6 
   0  -1  10 43342.2  1969.3 
   0   1  -9   61.74  233.84 
   0   1  -9  447.53  175.94 
   0  -1   9  344.23  241.38 
   0   1  -9  633.38  318.77 
   0   1  -8 33975.3  1530.3 
   0   1  -8 31545.3  1481.5 
   0  -1   8 34202.9  1506.4 
   0   1  -7 4144.36  525.81 
   0   1  -7 3362.98  464.52 
   0  -1   7 3526.31  366.11 
   0  -1   7 3327.70  485.18 
   0   1  -6 14786.9   890.8 
   0  -1   6 15224.8   718.1 
   0   1  -6 14412.5   858.7 
   0  -1   6 14552.8   848.6 
   0   1  -5 2793.53  392.08 
   0  -1   5 2783.84  294.48 
   0   1  -5 2718.61  352.09 
   0   1  -4 54773.2  1361.6 
   0   1  -4 58012.3  1395.8 
   0  -1   4 56594.9  1444.3 
   0  -1   4 54878.4  1213.2 
   0   1  -3 208363.   2359. 
   0  -1   3 202604.   2424. 
   0   1  -3 201489.   2242. 
   0  -1   2 627763.   3706. 
   0   1  -2 636634.   3553. 
   0   1  -2 631028.   3334. 
   0  -1   2 628912.   3119. 
   0  -1   2 623732.   3383. 
   0   1  -1 121415.   1360. 
   0  -1   1 122663.   1461. 
   0  -1   1 119204.   1341. 
   0   1   0 8766.50  357.53 
   0  -1   0 8729.60  382.26 
   0   1   1  261.83  108.56 
   0  -1  -1  513.23  109.42 
   0   1   2 11643.6   527.2 
   0   1   2 11451.0   462.3 
   0  -1  -2 11578.4   486.5 
   0   1   3 29577.4   908.3 
   0   1   3 29346.5   953.8 
   0   1   3 30375.4   836.5 
   0   1   4 1068.35  229.72 
   0   1   4  990.51  261.08 
   0   1   4 1117.91  110.17 
   0  -1  -4  783.45  213.06 
   0  -1  -4  974.19  207.84 
   0   1   4  915.48  193.76 
   0   1   5 3692.20  420.59 
   0   1   5 3314.98  364.33 
   0  -1  -5 3505.99  441.16 
   0   1   5 3772.70  164.38 
   0  -1  -5 4257.90  420.10 
   0   1   6 14055.5   850.3 
   0   1   6 15773.7   914.2 
   0  -1  -6 13786.1   869.3 
   0   1   6 13300.3   778.0 
   0  -1  -6 14538.6   853.9 
   0  -1  -7 17109.2  1022.9 
   0   1   7 18382.2  1066.5 
   0  -1  -7 19251.5  1102.9 
   0  -1  -7 17965.5  1109.6 
   0   1   7 17829.5   948.8 
   0  -1  -8 3657.96  563.89 
   0   1   8 3557.61  541.50 
   0   1   8 3102.68  476.87 
   0  -1  -8 3563.47  586.69 
   0  -1  -9  114.13  310.52 
   0  -1  -9 -216.10  257.84 
   0   1   9  -50.09  309.77 
   0   1   9   38.61  206.23 
   0  -1  -9  194.17  187.41 
   0   1   9  309.26  313.85 
   0  -1 -10 3643.76  641.86 
   0  -1 -10 4256.37  598.45 
   0   1  10 4525.52  729.05 
   0   1  10 3885.44  659.15 
   0   1  10 4107.04  563.58 
   0  -1 -10 4678.35  757.87 
   0   1  11  476.52  334.34 
   0  -1 -11  219.74  209.52 
   0   1  11  272.80  261.70 
   0  -1 -11  138.30  299.70 
   0   1  11  358.34  297.06 
   0  -1 -11  581.46  448.62 
   0  -1 -12 5559.87  913.78 
   0  -1 -12 4407.64  730.36 
   0   1  12 4684.85  811.85 
   0   1  12 5182.06  717.17 
   0   1  12 5382.97  820.04 
   0   1  13 4690.76  770.09 
   0  -1 -13 5287.61  827.28 
   0  -1 -13 5070.08  873.83 
   0  -1 -13 4739.06  385.13 
   0   1  13 4811.74  876.62 
   0   1  14 6785.98 1061.63 
   0  -1 -14 5426.96  920.66 
   0  -1 -14 6455.81 1003.35 
   0  -1 -14 6874.25  457.75 
   0   1  14 6635.68  394.03 
   0  -1 -14 6642.07  473.34 
   0   1  15 6542.81  404.50 
   0  -1 -15 6643.95  460.14 
   0  -1 -15 6721.44  489.59 
   0   1  15 6410.83 1078.65 
   0  -1 -16 1420.61  268.50 
   0  -1 -16 1287.26  236.01 
   0  -1 -17  106.39  142.22 
   0  -1 -17    3.73  165.66 
   0   1  17  100.84  109.09 
   0  -1 -18  484.20  157.27 
   0   1  18  500.46  152.14 
   0  -1 -18  488.93  187.42 
   0   1  19  -53.03  105.78 
   0  -1 -19  177.50  151.25 
   0  -1 -19  165.57  121.30 
   0   1  20  -22.35   87.47 
   0  -1 -20   98.36  132.65 
   0  -1 -20  103.09   97.54 
   0  -1 -21 1173.91  140.91 
   0  -1 -21 1447.78  189.26 
   0   1  21 1113.42  126.82 
   0  -1 -22 1610.48  154.45 
   0   2 -22  441.63   82.55 
   0   2 -21 1057.55  151.43 
   0   2 -20  -78.75  121.94 
   0   2 -19  463.05  164.56 
   0  -2  19  360.65  115.82 
   0  -2  18   56.93   89.11 
   0   2 -18  -20.28  155.50 
   0   2 -18  125.99  168.62 
   0   2 -17  161.76  160.90 
   0  -2  17   62.13  100.68 
   0   2 -17   78.99  145.37 
   0   2 -16 22976.6   926.8 
   0  -2  16 23290.0   798.8 
   0   2 -16 23901.7   905.1 
   0   2 -15 4917.85  426.80 
   0   2 -15 4961.97  940.46 
   0  -2  15 4998.77  375.25 
   0   2 -15 5180.66  427.23 
   0  -2  15 5245.74  843.62 
   0  -2  14  637.00  128.89 
   0  -2  14  939.29  401.10 
   0   2 -14  758.19  176.21 
   0   2 -14  873.44  202.95 
   0   2 -14 1433.48  594.08 
   0  -2  14  952.66  168.43 
   0   2 -14 1860.94  665.53 
   0   2 -13 23337.0  1776.7 
   0   2 -13 25394.7  1943.0 
   0  -2  13 24560.8   771.8 
   0   2 -13 24283.3   844.5 
   0  -2  13 25132.2  1790.9 
   0   2 -13 23247.8   853.8 
   0   2 -12 1129.74  515.23 
   0  -2  12  399.87  296.01 
   0   2 -12  755.55  466.03 
   0  -2  11 44938.6  2188.6 
   0   2 -11 44652.5  2238.2 
   0  -2  10   -3.64  264.71 
   0   2 -10  169.37  288.15 
   0   2 -10  -56.78  235.81 
   0  -2   9 27490.1  1518.2 
   0   2  -9 24614.1  1547.0 
   0   2  -9 28038.9  1578.4 
   0   2  -9 25394.3  1195.1 
   0  -2   8 1630.59  284.35 
   0  -2   8  875.26  251.53 
   0  -2   8 1325.51  385.00 
   0   2  -8 1580.65  431.29 
   0   2  -8 1211.31  259.62 
   0   2  -8 1530.40  429.38 
   0   2  -7 2073.12  473.86 
   0   2  -7 1546.62  293.68 
   0  -2   7 1681.72  284.55 
   0  -2   7 1470.22  250.62 
   0   2  -7 1353.59  351.96 
   0  -2   6   22.49  125.52 
   0  -2   6  212.67  280.05 
   0   2  -6  230.62  221.37 
   0   2  -6  225.62  255.69 
   0   2  -6 -121.49  165.05 
   0   2  -6  135.67  198.02 
   0  -2   6  -17.97  111.75 
   0   2  -5 10919.3   810.7 
   0   2  -5 11607.9   687.9 
   0   2  -5 11875.7   820.2 
   0  -2   5 11576.8   683.8 
   0  -2   5 10396.6   811.6 
   0   2  -5 11932.0   772.9 
   0  -2   5 10030.8   619.1 
   0   2  -4 30912.6  1103.9 
   0   2  -4 33375.6  1108.9 
   0  -2   4 32551.1  1252.2 
   0  -2   4 30538.4  1086.8 
   0  -2   4 28603.2  1007.5 
   0  -2   4 30244.6  1115.9 
   0   2  -3 29434.8   659.0 
   0  -2   3 30242.5  1046.0 
   0   2  -3 27892.3   974.2 
   0  -2   3 26689.0   971.1 
   0   2  -3 30689.1  1079.9 
   0  -2   3 28811.3   983.7 
   0  -2   3 30832.0  1133.7 
   0  -2   2 3973.29  376.26 
   0   2  -2 4106.47  401.31 
   0  -2   2 3065.39  369.78 
   0   2  -2 3747.29  337.03 
   0  -2   2 4112.65  447.18 
   0  -2   1 260051.   2999. 
   0   2  -1 256537.   2826. 
   0   2   0 26133.8   902.9 
   0  -2   0 23662.8   906.0 
   0   2   1 500379.   4120. 
   0  -2  -1 493354.   4111. 
   0  -2  -2 181339.   2156. 
   0  -2  -2 182272.   2195. 
   0   2   2 179318.   2590. 
   0  -2  -3 31049.5   876.0 
   0   2   3 29921.7  1152.7 
   0   2   4  -58.09  139.23 
   0   2   4  109.70  216.39 
   0  -2  -4  338.60  167.09 
   0  -2  -5 9482.07  785.19 
   0   2   5 8317.22  737.47 
   0   2   5 7764.37  615.14 
   0  -2  -6  358.89  152.01 
   0  -2  -6  123.43  256.73 
   0  -2  -6  582.54  262.13 
   0   2   6  415.95  216.50 
   0   2   6  458.22  198.09 
   0   2   6  650.86  119.18 
   0   2   6  323.97  268.01 
   0  -2  -7 3278.47  500.88 
   0  -2  -7 2988.22  366.11 
   0   2   7 3027.49  574.64 
   0  -2  -7 2658.79  492.50 
   0   2   7 2348.55  415.35 
   0   2   8 9165.68  794.01 
   0  -2  -8 8654.75  787.84 
   0  -2  -8 8713.93  906.59 
   0   2   8 9449.97  956.58 
   0   2   9 9280.71  822.01 
   0   2   9 10467.8  1040.8 
   0  -2  -9 8675.20  959.79 
   0  -2  -9 8338.63  911.93 
   0  -2  -9 9056.09  879.40 
   0   2  10   40.84  194.48 
   0   2  10   70.97  330.18 
   0  -2 -10  693.26  423.71 
   0  -2 -10  196.34  327.71 
   0  -2 -11 11919.8  1204.1 
   0   2  11 13677.9  1364.9 
   0   2  11 14159.4  1118.5 
   0   2  12 11465.8  1280.9 
   0  -2 -12 10524.5  1201.4 
   0   2  13   22.75   84.20 
   0  -2 -13   33.57   92.61 
   0   2  13  199.33  305.54 
   0  -2 -13  427.35  417.43 
   0   2  14  321.00  127.59 
   0  -2 -14  -75.67  119.24 
   0  -2 -14 -429.86  385.23 
   0  -2 -15 21964.5   882.4 
   0  -2 -15 19787.8  1789.2 
   0   2  15 21166.8   738.5 
   0  -2 -15 20211.8   789.2 
   0   2  16  203.22  131.66 
   0  -2 -16  428.63  187.21 
   0  -2 -16  214.95  127.63 
   0  -2 -17 9209.78  589.25 
   0  -2 -17 8737.20  509.25 
   0  -2 -18 1185.58  251.75 
   0   2  18  717.34  170.31 
   0  -2 -18  850.31  183.40 
   0  -2 -19  183.01  113.28 
   0   2  19   72.17   95.95 
   0  -2 -19  175.32  159.17 
   0  -2 -20 4237.64  325.42 
   0  -2 -20 4233.45  271.85 
   0   2  20 3593.06  250.72 
   0  -2 -21 3948.34  262.61 
   0   2  21 3999.32  210.81 
   0  -2 -22 1097.06  112.78 
   0   3 -21  102.52   79.22 
   0   3 -20  138.87  110.31 
   0   3 -19   52.84  149.72 
   0   3 -18  145.98  167.14 
   0   3 -17  100.21  155.27 
   0   3 -16 2623.37  319.65 
   0  -3  16 2642.66  277.06 
   0   3 -15  332.49  181.37 
   0  -3  15  249.71  137.74 
   0   3 -15  368.56  172.43 
   0   3 -14  105.50  258.72 
   0  -3  14   92.71   90.34 
   0   3 -14 -138.10  337.04 
   0   3 -14  214.06  144.86 
   0  -3  14  -96.67  450.95 
   0   3 -14   88.31  144.24 
   0   3 -13  413.57  126.75 
   0  -3  13  418.84  127.97 
   0  -3  13  913.40  377.57 
   0   3 -13  541.42  420.55 
   0   3 -13  486.74  158.83 
   0   3 -13   13.29  337.50 
   0   3 -12 5200.90  890.84 
   0   3 -12 4165.01  742.93 
   0  -3  12 3870.73  711.13 
   0   3 -12 4179.35  358.98 
   0   3 -12 4519.15  365.49 
   0  -3  11  196.74  239.92 
   0   3 -11 -461.47  390.99 
   0   3 -10 -326.29  363.81 
   0  -3  10 -294.44  299.18 
   0  -3   9 16047.2  1120.5 
   0   3  -9 18460.4  1412.8 
   0  -3   8 6696.88  666.32 
   0  -3   8 5802.25  680.59 
   0   3  -8 5783.39  776.97 
   0  -3   7 24853.6  1501.5 
   0   3  -7 24647.4  1348.6 
   0  -3   7 23781.0  1311.2 
   0  -3   7 23741.3  1232.0 
   0   3  -7 24254.7  1455.7 
   0  -3   6 -105.66  210.71 
   0  -3   6   -8.17  319.54 
   0  -3   6 -197.72  258.79 
   0   3  -6  370.52  231.84 
   0   3  -6  260.82  315.24 
   0  -3   5  270.45  237.43 
   0   3  -5  411.48  210.82 
   0  -3   5  232.95  174.96 
   0  -3   5  171.22  201.87 
   0  -3   5  321.84  330.36 
   0   3  -4 69786.2  2007.6 
   0  -3   4 71195.8  2053.4 
   0  -3   4 72416.0  2155.4 
   0  -3   4 65753.4  1777.2 
   0   3  -4 66994.4  1793.2 
   0  -3   4 67762.8  1988.0 
   0   3  -3 5306.18  511.80 
   0  -3   3 6219.75  654.92 
   0   3  -3 6325.76  607.25 
   0  -3   3 6071.04  596.47 
   0  -3   3 4949.61  535.03 
   0   3  -2 14492.7   762.9 
   0   3  -2 14585.6   865.0 
   0  -3   2 14968.4   934.8 
   0  -3   2 15826.2   930.1 
   0   3  -1 79537.3  1991.5 
   0  -3   1 81372.1  2076.5 
   0  -3   0  112.65  215.12 
   0   3   0  -22.95  189.61 
   0  -3  -1 29728.0  1132.2 
   0  -3  -1 28189.1  1257.5 
   0  -3  -1 30635.9  1285.5 
   0   3   1 29655.1  1236.9 
   0  -3  -2   75.86  219.52 
   0   3   2   58.41  200.56 
   0  -3  -2   13.03  160.01 
   0  -3  -2   23.28  156.03 
   0  -3  -2  327.59  161.61 
   0  -3  -3 30197.7  1356.5 
   0  -3  -3 28018.5  1103.4 
   0  -3  -3 30577.0  1132.8 
   0   3   3 31271.1  1366.6 
   0  -3  -3 32315.9  1463.8 
   0  -3  -4 6783.49  731.80 
   0  -3  -4 6885.57  549.21 
   0   3   4 7606.48  756.26 
   0   3   5 100794.   2733. 
   0  -3  -5 104094.   2915. 
   0   3   6 3158.32  553.06 
   0  -3  -6 3090.38  569.40 
   0  -3  -7 12821.8   889.7 
   0  -3  -7 14420.1  1246.9 
   0  -3  -7 13698.1  1009.3 
   0   3   7 12407.9  1100.6 
   0   3   8 3520.33  667.43 
   0  -3  -8 3481.21  488.22 
   0  -3  -8 2757.18  482.73 
   0   3   9 25122.4  1719.8 
   0  -3  -9 27248.3  1555.9 
   0  -3 -10  220.45  242.62 
   0  -3 -10  -93.26  426.39 
   0   3  10  121.53  365.55 
   0   3  11 12400.8  1331.7 
   0  -3 -11 10386.1  1280.6 
   0   3  12  471.88  441.82 
   0   3  12  602.51  152.47 
   0  -3 -12  629.70  426.35 
   0  -3 -12  892.25  180.32 
   0   3  13 2232.30  251.20 
   0   3  13 1838.86  600.40 
   0  -3 -13 1680.79  470.08 
   0  -3 -13 2350.47  267.46 
   0   3  14 42406.9  1076.6 
   0  -3 -14 43664.4  1138.4 
   0   3  14 48430.8  2912.6 
   0  -3 -14 43729.9  2690.2 
   0  -3 -15   81.83  120.50 
   0   3  15  -53.34  108.82 
   0  -3 -15   11.55  272.61 
   0  -3 -16 4259.77  416.50 
   0  -3 -16 4313.93  875.17 
   0   3  16 4136.84  333.84 
   0  -3 -16 3518.35  329.22 
   0   3  17 4547.89  322.64 
   0  -3 -17 4275.88  357.06 
   0  -3 -17 4404.75  406.01 
   0  -3 -18 3251.98  342.46 
   0  -3 -18 2861.04  258.91 
   0  -3 -19 2731.65  281.84 
   0   3  19 2347.64  229.14 
   0  -3 -19 2452.85  216.63 
   0  -3 -20  -17.40   96.98 
   0   3  20   -4.09   70.24 
   0  -3 -20    0.87   54.75 
   0  -3 -21 4676.34  250.95 
   0   3  21 3590.96  173.66 
   0   4 -21  537.29   97.81 
   0   4 -20 1714.53  148.26 
   0   4 -20 2059.83  204.51 
   0   4 -19  320.97  125.47 
   0   4 -19  297.20  144.71 
   0   4 -18  167.67  156.13 
   0   4 -17  953.67  228.12 
   0   4 -16 -118.15  164.77 
   0   4 -15 1620.26  264.44 
   0   4 -14 8843.68  556.24 
   0   4 -13 2665.77  707.94 
   0  -4  13 2832.67  638.76 
   0   4 -13 2414.47  310.19 
   0   4 -13 3555.11  796.60 
   0   4 -12   30.96  370.35 
   0   4 -12   -6.11  118.51 
   0  -4  12  -44.39  229.86 
   0  -4  12 -636.07  472.83 
   0   4 -11 4059.05  807.86 
   0  -4  11 3223.95  646.23 
   0   4 -11 3836.40  352.72 
   0   4 -10 6378.75  939.54 
   0  -4  10 5801.24  862.61 
   0   4  -9  188.72  274.99 
   0  -4   8 52565.2  2477.4 
   0   4  -8 50155.5  2424.4 
   0  -4   7 3113.56  632.68 
   0   4  -7 2895.57  511.61 
   0   4  -7 2691.79  561.52 
   0   4  -6  742.73  328.73 
   0   4  -6  191.32  335.30 
   0  -4   6  530.72  361.12 
   0  -4   6   51.09  233.31 
   0   4  -5 20713.5  1322.0 
   0  -4   5 19035.4  1124.4 
   0  -4   5 19658.2  1372.9 
   0   4  -5 19031.4  1130.0 
   0   4  -4 4076.73  633.91 
   0  -4   4 3939.00  665.51 
   0  -4   4 3496.34  484.55 
   0   4  -4 3801.22  504.07 
   0   4  -3 43608.6  1537.9 
   0   4  -3 46322.9  1853.1 
   0  -4   3 45204.5  1914.4 
   0   4  -2 2407.57  374.37 
   0  -4   2 2144.03  514.33 
   0   4  -2 1914.65  439.07 
   0   4  -1 35171.9  1580.9 
   0  -4   1 34334.2  1602.5 
   0  -4   0 2620.42  475.78 
   0  -4   0 2440.28  455.01 
   0   4   0 3234.49  513.30 
   0  -4  -1 16355.3  1156.5 
   0  -4  -1 16586.1   830.0 
   0  -4  -1 16766.8  1182.2 
   0   4   1 16697.9  1137.3 
   0  -4  -1 15424.4  1002.3 
   0  -4  -2 18806.7  1225.2 
   0   4   2 20440.5  1270.6 
   0  -4  -2 19815.2   946.9 
   0  -4  -2 19953.6  1288.1 
   0  -4  -2 18749.7  1076.1 
   0  -4  -3  -56.47  220.06 
   0   4   3   37.44  299.72 
   0  -4  -3   45.45  277.65 
   0  -4  -3  387.76  270.68 
   0  -4  -4 16458.7   964.5 
   0  -4  -4 16245.2  1291.7 
   0  -4  -4 13833.5  1107.3 
   0   4   4 15985.1  1186.4 
   0  -4  -5 18566.8  1455.9 
   0   4   5 17481.3  1294.6 
   0  -4  -5 17040.2  1258.0 
   0  -4  -5 17915.3   993.1 
   0  -4  -6  662.86  368.89 
   0  -4  -6  468.93  397.65 
   0   4   6  492.19  355.08 
   0  -4  -7 3057.43  682.38 
   0  -4  -7 2533.74  457.39 
   0   4   7 2350.80  591.80 
   0   4   8 8229.87  992.04 
   0  -4  -8 9987.15  929.84 
   0  -4  -8 8760.11  899.57 
   0   4   9  -23.47  330.68 
   0  -4  -9  522.53  212.95 
   0  -4 -10  254.49  526.14 
   0   4  10  543.96  358.81 
   0   4  11 39119.7  1049.7 
   0   4  11 37176.3  2414.6 
   0  -4 -11 35946.4   983.8 
   0  -4 -11 37641.7   994.1 
   0  -4 -11 35759.1  2469.7 
   0  -4 -12 20260.1   748.8 
   0  -4 -12 20634.4   765.8 
   0   4  12 22930.5   828.5 
   0   4  12 21582.4  1907.1 
   0  -4 -13 18183.4   725.6 
   0   4  13 18712.0   764.2 
   0  -4 -13 17282.3   696.9 
   0   4  13 19317.6  1830.1 
   0   4  14 34640.8   982.2 
   0  -4 -14 35177.7  1010.0 
   0  -4 -14 33978.4  2476.3 
   0  -4 -15 2297.23  276.22 
   0   4  15 2293.20  267.81 
   0  -4 -16 3247.35  349.71 
   0  -4 -16 2863.15  792.38 
   0   4  16 3194.83  288.93 
   0  -4 -16 3661.20  316.55 
   0   4  17  906.29  157.84 
   0  -4 -17  761.04  144.87 
   0  -4 -17  560.10  200.74 
   0  -4 -18  941.69  138.08 
   0  -4 -18 1074.66  196.02 
   0  -4 -19 1455.72  196.15 
   0   4  19 1177.84  156.45 
   0  -4 -20  577.18  120.37 
   0   4  20  469.73   83.67 
   0   5 -20   12.73   69.16 
   0   5 -19  -87.14   94.83 
   0   5 -19   16.23   59.23 
   0   5 -18 3872.50  257.00 
   0   5 -18 3713.17  266.41 
   0   5 -17    6.51   99.88 
   0   5 -17   32.46  143.16 
   0   5 -16 1593.85  229.34 
   0   5 -16 1933.45  275.76 
   0   5 -15  740.70  223.42 
   0   5 -14 1704.13  270.34 
   0   5 -13  569.44  184.08 
   0   5 -12 3066.58  760.21 
   0  -5  12 3030.02  674.69 
   0   5 -12 2711.28  326.04 
   0  -5  12 3439.73  732.51 
   0   5 -11  197.37  148.46 
   0  -5  11  558.43  313.02 
   0   5 -11 -401.21  475.19 
   0  -5  11  175.33  304.10 
   0   5 -10 8305.03  509.60 
   0  -5  10 7742.54 1042.80 
   0   5 -10 8170.18 1183.79 
   0   5  -9 3134.53  318.19 
   0   5  -9 2542.10  676.37 
   0  -5   9 1892.38  590.57 
   0   5  -8 24133.9  1844.7 
   0  -5   8 23272.2  1818.6 
   0  -5   7 -141.62  295.18 
   0   5  -7  -92.26  232.30 
   0  -5   6 2708.99  491.49 
   0   5  -6 2306.40  451.02 
   0  -5   6 2236.75  654.28 
   0   5  -6 3421.06  713.67 
   0  -5   5 9550.10  894.99 
   0  -5   5 8838.62 1054.87 
   0   5  -5 8694.06  989.69 
   0   5  -5 8406.29  825.52 
   0   5  -4 2633.83  604.53 
   0  -5   4 1896.09  482.92 
   0  -5   4 1779.47  405.94 
   0   5  -4 2500.21  461.06 
   0  -5   3 8330.33  836.07 
   0   5  -3 10815.8  1039.7 
   0   5  -3 10043.6   813.4 
   0  -5   3 10189.6  1022.1 
   0  -5   3 9020.73  822.41 
   0  -5   3 9400.74 1033.70 
   0  -5   2  -60.82  186.17 
   0  -5   2  466.61  354.36 
   0   5  -2  226.22  351.16 
   0  -5   2  301.74  317.59 
   0   5  -2  227.18  266.88 
   0  -5   1 17297.7  1276.0 
   0  -5   1 17702.1  1379.3 
   0   5  -1 17535.7  1312.5 
   0  -5   1 17132.6  1296.1 
   0   5   0 1187.28  356.83 
   0  -5   0 1128.94  412.29 
   0  -5   0  866.91  374.48 
   0  -5   0  685.34  318.97 
   0  -5  -1 87979.0  2748.4 
   0   5   1 88124.0  2940.7 
   0  -5  -1 89588.2  3063.6 
   0   5   2 24753.3  1587.0 
   0  -5  -2 26874.7  1721.8 
   0  -5  -2 25552.7  1431.6 
   0  -5  -3 36612.9  2012.1 
   0  -5  -3 41072.5  1804.6 
   0   5   3 39793.3  2008.1 
   0  -5  -3 38897.3  2162.8 
   0  -5  -4 22979.3  1594.2 
   0  -5  -4 26550.4  1846.5 
   0   5   4 24948.2  1647.8 
   0  -5  -4 26320.8  1425.8 
   0  -5  -5 1740.51  496.60 
   0  -5  -5 1794.20  502.08 
   0   5   5 1916.98  536.16 
   0  -5  -6 4055.36  684.69 
   0   5   6 4061.46  773.65 
   0  -5  -6 5632.84  985.97 
   0  -5  -7 29227.3  1914.3 
   0   5   7 27991.1  1943.2 
   0  -5  -7 30749.0  2218.7 
   0  -5  -8 23253.9  1747.5 
   0   5   8 20643.2  1736.5 
   0  -5  -8 25687.7  1662.7 
   0   5   9 38977.2  1049.1 
   0  -5  -9 36675.5  2230.7 
   0  -5  -9 37878.2  1014.8 
   0  -5  -9 36486.9   947.5 
   0   5   9 33799.5  2294.1 
   0   5  10 69677.8  1433.4 
   0  -5 -10 65878.0  1361.5 
   0  -5 -10 65080.0  3434.0 
   0  -5 -10 63299.1  3030.4 
   0   5  10 64963.4  3268.4 
   0   5  11 6927.77 1061.35 
   0   5  11 8733.43  527.10 
   0  -5 -11 7842.16  470.39 
   0  -5 -11 7635.25  470.72 
   0  -5 -11 8463.29 1281.15 
   0  -5 -12 20896.5   765.2 
   0   5  12 20082.2   806.5 
   0  -5 -12 20180.2   760.5 
   0  -5 -12 19391.4  1934.0 
   0   5  13 5579.91  450.95 
   0  -5 -13 5804.50  407.57 
   0  -5 -13 5215.72  382.35 
   0  -5 -13 5023.10 1001.09 
   0   5  14  -45.98  116.05 
   0  -5 -14   74.42  115.02 
   0  -5 -14  -33.65  505.73 
   0  -5 -15 7883.44 1170.79 
   0  -5 -15 7427.78  419.80 
   0   5  15 7049.63  420.56 
   0   5  16 10135.3   462.8 
   0  -5 -16 9893.74  448.66 
   0   5  17  614.58  120.09 
   0  -5 -17  592.71  170.06 
   0  -5 -18 1112.24  178.36 
   0   5  19 1554.79  143.76 
   0  -5 -19 1511.15  160.06 
   0   6 -19  210.10   79.30 
   0   6 -18 9133.44  393.80 
   0   6 -18 8630.76  311.39 
   0   6 -17 8531.05  367.84 
   0   6 -17 8381.53  383.67 
   0   6 -17 8633.01  437.12 
   0   6 -16  213.89  113.27 
   0   6 -16   66.40   94.76 
   0   6 -16  205.11  156.93 
   0   6 -15   71.68  110.45 
   0   6 -15 -162.85  123.08 
   0   6 -15  111.37  174.15 
   0   6 -14 2976.25  327.91 
   0   6 -14 3401.10  318.19 
   0   6 -14 2777.90  306.98 
   0   6 -13 2438.09  290.40 
   0   6 -13 3072.21  315.48 
   0   6 -13 3073.17  346.96 
   0  -6  12 4526.42  840.53 
   0   6 -12 3779.00  362.92 
   0   6 -12 3712.76  373.74 
   0   6 -12 3545.73  366.13 
   0   6 -11   33.43  148.48 
   0   6 -11  222.76  153.37 
   0   6 -11  269.67  154.17 
   0  -6  11  220.07  306.35 
   0   6 -10 1001.75  197.41 
   0   6 -10  900.75  213.86 
   0   6 -10 1437.52  598.72 
   0   6 -10  829.84  217.24 
   0   6 -10  890.80  186.24 
   0  -6  10  648.11  341.90 
   0   6  -9 18884.4   780.6 
   0   6  -9 19557.8   787.3 
   0   6  -9 19365.5   730.1 
   0   6  -9 20438.1  1875.1 
   0  -6   9 19739.5  1768.7 
   0   6  -9 20548.1   789.1 
   0   6  -8 22631.6   823.6 
   0   6  -8 23103.7  1966.3 
   0   6  -8 22937.0   812.9 
   0  -6   8 25786.5  2071.6 
   0  -6   8 21934.9  1882.0 
   0   6  -8 22955.5   790.8 
   0   6  -8 22351.4   835.2 
   0  -6   7 20803.4  1791.4 
   0   6  -7 16604.3   674.4 
   0  -6   7 20609.0  1831.1 
   0   6  -7 17528.7   716.2 
   0   6  -7 21439.5  1867.2 
   0   6  -7 17780.0   729.2 
   0   6  -7 17679.5   705.0 
   0   6  -6 24620.6  1937.1 
   0  -6   6 25128.9  1980.1 
   0   6  -6 21833.2   769.2 
   0   6  -6 23431.8   827.9 
   0  -6   6 23547.4  1866.4 
   0   6  -6 22539.2   792.0 
   0  -6   5 5519.68  892.62 
   0  -6   5 5697.04  968.70 
   0   6  -5 5433.49  908.61 
   0  -6   4 3270.01  698.05 
   0  -6   4 3135.61  654.74 
   0  -6   4 4119.04  675.42 
   0   6  -4 3627.22  735.14 
   0  -6   3 1913.87  660.28 
   0  -6   3 1889.86  473.68 
   0   6  -3 1888.77  529.14 
   0  -6   3 1401.23  561.19 
   0  -6   3 2217.00  483.40 
   0  -6   2 -251.03  382.73 
   0   6  -2   57.71  259.14 
   0  -6   2 -142.95  323.65 
   0  -6   2  311.30  380.95 
   0   6  -1 8276.75 1009.23 
   0  -6   1 10338.5  1109.0 
   0  -6   1 8127.88 1011.04 
   0  -6   1 9291.64 1160.17 
   0  -6   0 63973.4  2920.4 
   0  -6   0 63907.6  2690.3 
   0  -6   0 64343.3  2853.4 
   0   6   0 63268.2  2811.9 
   0   6   1 7466.91  956.19 
   0  -6  -1 7488.72 1022.48 
   0  -6  -1 6414.98  931.93 
   0  -6  -1 7543.17  925.62 
   0  -6  -2 1255.22  512.33 
   0  -6  -2 1599.33  415.67 
   0  -6  -2 1318.21  439.27 
   0   6   2 1659.84  520.79 
   0   6   3 7458.04 1021.46 
   0  -6  -3 7700.19  852.74 
   0  -6  -3 6785.80 1049.03 
   0  -6  -4 3023.86  795.04 
   0  -6  -4 2817.38  548.46 
   0   6   4 2612.71  706.77 
   0  -6  -5 9551.38 1312.25 
   0  -6  -5 7882.34 1086.25 
   0   6   5 7816.12 1080.89 
   0  -6  -6 30425.9   926.9 
   0  -6  -6 29186.4  2244.5 
   0  -6  -6 27989.5  2011.3 
   0   6   6 29897.9  2147.0 
   0  -6  -7 5344.50  372.84 
   0  -6  -7 5949.72  891.94 
   0  -6  -7 5203.87  403.55 
   0   6   7 5184.24  899.44 
   0  -6  -7 5799.52 1046.70 
   0  -6  -7 6601.88 1007.08 
   0  -6  -8 16182.6   691.4 
   0  -6  -8 16697.4  1585.5 
   0  -6  -8 16677.6   661.0 
   0   6   8 17505.7   735.7 
   0   6   8 14407.1  1523.7 
   0  -6  -8 16813.9  1447.8 
   0   6   9 9585.42 1280.44 
   0   6   9 11416.1   606.0 
   0  -6  -9 10287.4   521.9 
   0  -6  -9 10875.4   575.8 
   0   6  10 23639.0   872.4 
   0  -6 -10 22633.6   814.7 
   0  -6 -10 23849.2  2167.0 
   0  -6 -11  395.71  130.45 
   0  -6 -11  301.75  414.94 
   0   6  11  300.01  144.74 
   0  -6 -11  449.48  146.57 
   0   6  12  933.70  235.81 
   0  -6 -12  862.65  165.71 
   0  -6 -12  783.10  177.83 
   0  -6 -12  364.77  517.75 
   0  -6 -13 1063.85  557.70 
   0   6  13  775.54  182.71 
   0  -6 -13  587.18  151.63 
   0  -6 -13  598.80  148.69 
   0   6  14  327.37  140.07 
   0  -6 -14  634.58  460.29 
   0   6  15 8037.04  421.91 
   0  -6 -16  117.91  122.20 
   0   6  16  107.73   85.86 
   0   6  17  -28.27   52.93 
   0  -6 -17  -74.31  104.22 
   0  -6 -18  169.22   88.82 
   0   7 -17 1309.16  155.52 
   0   7 -16  -73.00  101.39 
   0   7 -16   10.63   61.07 
   0   7 -16  153.86   83.49 
   0   7 -15  326.20  116.20 
   0   7 -15  399.30  114.13 
   0   7 -15  155.23  116.82 
   0   7 -14 1474.22  219.67 
   0   7 -14 1465.35  192.02 
   0   7 -14 1754.67  232.35 
   0   7 -13   16.20  118.08 
   0   7 -13 -113.08  128.81 
   0   7 -13  -52.72  157.80 
   0   7 -12 7045.52  465.30 
   0   7 -12 6202.05  434.98 
   0   7 -12 6825.96  482.42 
   0   7 -11 13823.1   663.6 
   0   7 -11 15252.9   675.8 
   0   7 -11 14688.6   697.6 
   0  -7  11 14063.1  1495.4 
   0  -7  10 -355.33  471.75 
   0   7 -10   30.88  160.30 
   0   7 -10  183.69  157.10 
   0   7 -10  213.92  158.38 
   0   7 -10 -307.42  139.75 
   0   7  -9 21355.4   845.4 
   0   7  -9 21628.9   829.0 
   0   7  -9 20460.8   828.8 
   0   7  -9 21344.6   773.4 
   0  -7   9 22547.1  1945.2 
   0   7  -8 21072.4   841.4 
   0  -7   8 22363.8  1980.0 
   0   7  -8 19122.5   744.6 
   0   7  -8 20980.4   819.9 
   0   7  -8 20077.1   823.9 
   0   7  -7 53968.9  1303.1 
   0   7  -7 51243.6  1290.9 
   0   7  -7 49265.8  1206.3 
   0  -7   7 54131.6  3048.1 
   0   7  -7 52143.6  1311.5 
   0   7  -6 3440.41  351.63 
   0   7  -6 3485.47  366.67 
   0  -7   6 2772.32  711.93 
   0   7  -6 3156.56  325.96 
   0   7  -6 3354.18  791.64 
   0  -7   6 1980.22  566.91 
   0   7  -6 2893.65  314.31 
   0   7  -5 2542.40  628.31 
   0   7  -5 3144.81  334.72 
   0  -7   5 4050.96  920.95 
   0  -7   5 3815.97  860.69 
   0   7  -5 2641.81  305.63 
   0   7  -5 2329.28  289.10 
   0   7  -5 2665.59  309.62 
   0  -7   4  -59.41  382.33 
   0   7  -4  276.51  140.98 
   0   7  -4  315.60  147.33 
   0   7  -4  775.85  375.97 
   0   7  -4  516.98  384.76 
   0  -7   4  588.82  368.24 
   0   7  -4  326.20  116.41 
   0   7  -4   86.92  127.32 
   0   7  -3  246.96  138.04 
   0  -7   3  342.71  399.67 
   0   7  -3  228.23  116.37 
   0  -7   3  611.13  474.93 
   0   7  -3  122.35  107.51 
   0   7  -3  296.87  134.51 
   0   7  -3  215.09  377.64 
   0  -7   2 18966.9  1780.4 
   0   7  -2 20298.2   773.5 
   0  -7   2 19424.6  1714.0 
   0   7  -2 20023.9   790.8 
   0   7  -2 20295.4  1795.3 
   0   7  -2 19770.7   771.9 
   0   7  -1  416.70  142.56 
   0  -7   1   36.06  304.67 
   0   7  -1  490.13  156.99 
   0  -7   1  354.89  375.59 
   0   7  -1  374.78  148.71 
   0  -7   1  261.52  371.18 
   0   7  -1 1002.75  493.95 
   0  -7   0 2698.66  740.26 
   0  -7   0 1825.87  602.00 
   0  -7   0 2061.51  265.64 
   0   7   0 2335.31  287.37 
   0   7   0 2247.08  283.74 
   0   7   0 2254.81  286.03 
   0   7   0  836.39  376.83 
   0  -7   0 1561.93  488.44 
   0  -7  -1 12426.1   622.8 
   0  -7  -1 13806.0  1373.5 
   0   7   1 11120.2  1311.1 
   0  -7  -1 13253.2  1459.9 
   0  -7  -1 13802.6  1492.2 
   0   7   1 13418.7   637.8 
   0   7   1 13214.4   647.9 
   0   7   2 5395.22  931.22 
   0   7   2 6567.77  465.41 
   0  -7  -2 5473.84  966.22 
   0  -7  -2 6223.54  919.00 
   0  -7  -2 6832.43  467.83 
   0  -7  -2 5555.62  947.28 
   0  -7  -3  -22.15  111.05 
   0  -7  -3 -406.41  510.33 
   0  -7  -3  335.98  537.52 
   0  -7  -3  176.36  290.20 
   0   7   3 -310.04  427.68 
   0  -7  -4  695.75  363.36 
   0  -7  -4  341.23  566.22 
   0   7   4 -292.73  474.10 
   0  -7  -4  175.55  139.78 
   0  -7  -5 10030.7  1396.1 
   0  -7  -5 8634.15  526.67 
   0  -7  -5 9257.07  490.82 
   0  -7  -5 7413.32 1077.57 
   0   7   5 9447.59 1273.23 
   0  -7  -6 4126.73  374.04 
   0  -7  -6 4485.10  345.63 
   0  -7  -7 8160.89 1115.63 
   0  -7  -7 7731.04  453.37 
   0   7   7 7672.66  512.46 
   0  -7  -7 7497.86  495.30 
   0   7   8 19517.6   804.6 
   0  -7  -8 19773.3   725.3 
   0  -7  -8 18788.6   760.6 
   0   7   9  852.84  218.25 
   0  -7  -9 1030.97  630.64 
   0  -7  -9 1244.48  217.63 
   0  -7 -10  150.85  128.67 
   0   7  10  260.60  164.84 
   0   7  11 2403.77  293.98 
   0  -7 -11 2272.27  260.72 
   0  -7 -12  761.73  542.96 
   0   7  12  620.48  168.74 
   0  -7 -12  686.11  139.73 
   0   7  13  -28.86  145.02 
   0   7  14  117.70  109.31 
   0   7  15 1862.36  179.24 
   0   7  16 2576.66  158.67 
   0  -7 -16 2585.74  215.58 
   0  -7 -17 2256.68  160.48 
   0   8 -16  683.43   96.82 
   0   8 -15  530.14  108.41 
   0   8 -14 1002.13  132.67 
   0   8 -14  984.48  160.36 
   0   8 -13  -34.35  117.03 
   0   8 -13   43.60  118.15 
   0   8 -13   30.57   79.44 
   0   8 -12  361.44  159.10 
   0   8 -12  256.83  123.88 
   0   8 -12  530.68  139.25 
   0   8 -11 1234.62  233.70 
   0   8 -11  957.07  197.08 
   0   8 -11 1089.71  198.84 
   0   8 -10 6222.32  431.23 
   0   8 -10 6706.51  447.19 
   0   8 -10 6432.96  449.21 
   0   8  -9 10220.2   574.4 
   0   8  -9 10592.9   579.5 
   0   8  -9 10317.5   548.1 
   0   8  -9 9462.74  486.89 
   0   8  -8 5881.12  397.48 
   0   8  -8 6408.33  456.65 
   0   8  -8 5881.11  456.25 
   0   8  -8 6102.21  453.75 
   0  -8   7  958.56  466.69 
   0   8  -7 1111.74  248.83 
   0   8  -7  985.48  187.75 
   0   8  -7 1044.31  209.68 
   0   8  -7 1119.22  243.98 
   0   8  -6 1282.14  230.62 
   0   8  -6 1059.41  231.28 
   0  -8   6 1663.62  585.39 
   0   8  -6 1304.24  219.09 
   0   8  -5  270.80  146.92 
   0   8  -5  424.37  193.47 
   0  -8   5 -177.06  269.84 
   0   8  -5  388.74  181.88 
   0   8  -4   77.72  124.90 
   0   8  -4  171.62  157.76 
   0   8  -4  105.24  151.40 
   0   8  -3 4799.68  428.96 
   0   8  -3 4298.31  410.86 
   0   8  -3 3918.21  375.13 
   0   8  -2 2417.11  289.67 
   0  -8   2 2285.33  301.12 
   0   8  -2 2025.96  289.79 
   0  -8   2 2529.41  667.29 
   0   8  -2 2098.73  298.67 
   0   8  -1  147.02  155.31 
   0  -8   1  -86.58  160.18 
   0  -8   0  432.55  351.46 
   0   8   0  573.51  201.14 
   0  -8   0  662.87  191.72 
   0  -8  -1 9562.71 1168.58 
   0  -8  -1 8948.94  542.65 
   0   8   1 8588.45  551.06 
   0  -8  -1 6963.84 1089.63 
   0  -8  -2 3942.40  878.89 
   0  -8  -2 3007.82  338.68 
   0  -8  -3 1169.28  469.04 
   0  -8  -3  744.78  188.89 
   0  -8  -4 1054.85  213.61 
   0  -8  -4 1050.49  177.63 
   0  -8  -5  207.96  147.21 
   0  -8  -5  430.69  159.54 
   0  -8  -5  270.01  288.22 
   0  -8  -6  300.30  252.25 
   0  -8  -6   56.32  129.04 
   0   8   7   89.28  154.85 
   0  -8  -7 -116.34  157.74 
   0  -8  -7  362.62  273.58 
   0  -8  -8 1955.16  252.06 
   0   8   8 2188.24  303.70 
   0  -8  -8 2527.15  690.63 
   0  -8  -9  373.06  144.42 
   0   8   9  326.71  143.12 
   0   8  10  243.75  148.55 
   0  -8 -10  470.26  133.59 
   0   8  11  117.50  123.13 
   0  -8 -11  260.89  100.67 
   0   8  12  295.54  134.63 
   0   8  12  162.71   64.95 
   0   8  13  224.23   97.54 
   0   8  14 5465.06  249.99 
   0  -8 -15  477.84   87.25 
   0  -9  13 1247.23  122.63 
   0   9 -13  910.68  123.36 
   0   9 -12  920.67  122.09 
   0   9 -12  753.91  136.92 
   0  -9  12 1065.17  144.26 
   0  -9  11  454.19  126.57 
   0   9 -11  377.08  112.77 
   0   9 -11  380.66  117.36 
   0  -9  10  -58.93  115.42 
   0   9 -10  -31.31  105.19 
   0   9 -10  -20.62  145.08 
   0   9  -9 1821.24  240.35 
   0   9  -9 1493.82  204.98 
   0  -9   9 1702.93  238.47 
   0   9  -8  136.06  143.08 
   0  -9   8  217.97  143.31 
   0   9  -8  299.78  136.75 
   0   9  -7  108.93  156.81 
   0  -9   7  191.85  165.96 
   0   9  -7   58.45  135.81 
   0   9  -6 5398.54  419.35 
   0  -9   6 5073.33  411.91 
   0   9  -6 4465.98  362.79 
   0   9  -5  303.83  173.05 
   0   9  -5  235.29  179.21 
   0  -9   5  264.44  174.18 
   0  -9   4  478.00  192.00 
   0   9  -4  304.23  157.73 
   0   9  -3    6.17  157.34 
   0  -9   3 -134.42  172.15 
   0  -9   2 5747.94  448.34 
   0   9  -2 6082.41  455.10 
   0  -9   1  115.56  154.08 
   0   9  -1   27.06  157.63 
   0  -9   0 1227.55  229.19 
   0  -9  -1 -110.34  184.66 
   0  -9  -2 1057.90  209.73 
   0  -9  -3  728.20  186.52 
   0  -9  -4 4060.66  809.28 
   0  -9  -4 5042.30  387.60 
   0  -9  -5  133.27  118.06 
   0   9   5  -97.68  157.78 
   0   9   6 3634.11  330.26 
   0  -9  -6 3721.95  313.69 
   0   9   7 1365.36  227.33 
   0  -9  -7 1128.00  171.09 
   0  -9  -8 6600.75  358.71 
   0   9   8 7069.05  406.92 
   0  -9  -9  109.53   78.95 
   0   9   9  119.11  104.68 
   0   9  10 2674.17  225.55 
   0   9  10 2675.33  190.91 
   0   9  11   92.93   83.08 
   0   9  11  120.47   54.22 
   0   9  12 2353.42  160.80 
   0 -10  10 1270.18  125.75 
   0 -10   9 2954.22  207.63 
   0 -10   8 2298.13  202.11 
   0 -10   7 1994.66  209.01 
   0 -10   6 1225.24  183.11 
   0 -10   5  414.32  136.93 
   0 -10   4  340.08  158.16 
   0 -10   3 1142.76  188.36 
   0 -10   2  851.28  182.77 
   0 -10   1  156.82  131.69 
   0 -10   0  301.36  143.60 
   0 -10  -1  131.36  125.48 
   0 -10  -2 13885.4   537.3 
   0  10   3 1430.73  203.97 
   0 -10  -3 1616.55  204.35 
   0  10   4  -62.79  109.76 
   0 -10  -4  114.43   94.52 
   0 -10  -5 3047.82  228.60 
   0  10   5 3457.61  257.29 
   0 -10  -6 1074.55  133.03 
   0  10   6 1413.05  170.04 
   0  10   7 3292.04  231.12 
   0  10   7 3531.92  211.91 
   0  10   8 1571.32  143.18 
   0  10   8 1917.42  147.86 
   0 -11   4 1750.21  136.32 
   0 -11   3 5458.89  237.54 
   0 -11   2   27.11   57.96 
   0  11  -1 2686.47  174.54 
   0 -11   1 3210.58  187.05 
   0  11   0   -0.20   59.50 
   0 -11   0  -36.00   55.44 
   0  11   1 3348.52  185.58 
   0  11   2  297.25   73.77 
   1 -11  -2  134.43   63.41 
   1 -11  -1  142.18   68.56 
   1 -11   0   92.55   68.64 
   1 -11   1  -17.68   60.06 
   1 -11   2  255.84   79.69 
   1 -11   3  238.50   71.20 
  -1  10   9  277.22   63.03 
   1 -10  -8 2413.88  175.72 
  -1  10   8 2159.41  148.50 
   1 -10  -7  519.91  115.38 
  -1  10   7  551.74   98.37 
   1 -10  -6   52.37   92.29 
  -1  10   6  -25.26   79.67 
   1 -10  -5 1442.75  141.59 
  -1  10   5 1831.61  188.12 
   1 -10  -4 -108.63   77.56 
  -1  10   4   -0.17   91.25 
   1 -10  -4  118.81  125.89 
   1 -10  -3  131.14   72.30 
  -1  10   3   57.22   94.22 
   1 -10  -3  -56.25  127.17 
   1 -10  -2 7399.75  418.13 
   1 -10  -2 6961.41  334.55 
   1 -10  -1  -84.08   87.60 
   1 -10  -1   37.53  124.03 
   1 -10   0 2507.87  265.38 
   1 -10   0 2838.98  230.41 
   1 -10   1 -115.78  141.80 
   1 -10   2 1295.05  219.39 
   1 -10   3 1586.85  215.05 
  -1  10  -4 3361.11  291.66 
   1 -10   4 3380.51  281.24 
  -1  10  -5  775.95  261.92 
   1 -10   5  785.76  155.99 
   1 -10   6 20385.0   612.1 
  -1  10  -6 19139.3   604.1 
   1 -10   7 12131.3   443.5 
  -1  10  -7 11848.9   442.2 
  -1  10  -8  342.16  102.04 
   1 -10   8  340.39   97.32 
   1 -10   9 1937.49  152.48 
  -1  10  -9 1987.49  161.23 
  -1   9  12  825.55   92.30 
   1  -9 -11  105.73   74.67 
   1  -9 -10  251.57  104.39 
  -1   9  10  302.84   99.99 
   1  -9  -9 1087.73  172.58 
  -1   9   9 1415.87  173.32 
   1  -9  -9 1145.11  146.91 
  -1   9   8 4063.83  297.11 
   1  -9  -8 3371.54  293.32 
   1  -9  -7  547.25  168.08 
   1  -9  -7  652.55  136.12 
  -1   9   7  470.12  155.29 
   1  -9  -6 13288.8   531.5 
   1  -9  -6 13721.0   608.5 
  -1   9   6 13148.6   571.1 
   1  -9  -5 4154.39  312.12 
  -1   9   5 4599.14  363.96 
   1  -9  -5 4567.91  374.64 
   1  -9  -4 9867.65  551.59 
   1  -9  -4 9331.92  470.88 
   1  -9  -3  153.86  160.83 
   1  -9  -3  309.43  119.25 
   1  -9  -2  632.35  216.03 
   1  -9  -1 3907.21  848.29 
   1  -9  -1 4945.72  413.36 
   1  -9   0 1429.04  283.67 
  -1   9   0 1288.26  263.24 
   1  -9   1  976.82  238.30 
  -1   9  -1  885.96  231.07 
  -1   9  -2  566.22  216.23 
   1  -9   2  631.99  221.15 
   1  -9   3 3216.58  347.16 
  -1   9  -3 3160.28  338.70 
   1  -9   4 1901.80  275.99 
  -1   9  -4 2013.93  286.76 
  -1   9  -5 10587.4   576.1 
  -1   9  -5 10111.3   564.1 
   1  -9   5 10519.2   560.5 
  -1   9  -6 3052.28  316.52 
  -1   9  -6 2847.37  334.21 
   1  -9   6 2920.48  314.81 
  -1   9  -7 14336.3   642.7 
  -1   9  -7 14744.7   644.3 
   1  -9   7 15500.5   635.4 
  -1   9  -8  311.98  165.16 
  -1   9  -8  204.72  175.37 
   1  -9   8  168.55  120.72 
   1  -9   9  107.74  117.64 
  -1   9  -9   90.10  143.59 
  -1   9  -9  166.32  132.57 
  -1   9 -10  679.22  149.99 
   1  -9  10  555.25  131.12 
  -1   9 -10  611.23  167.86 
  -1   9 -11  523.99  137.32 
   1  -9  11  334.57   98.33 
  -1   9 -11  319.55  116.35 
  -1   9 -12   90.96   89.36 
   1  -9  12   85.97   63.67 
  -1   9 -12  -88.52   80.13 
  -1   9 -13   24.71   68.21 
   1  -8 -15   60.57   65.45 
   1  -8 -13 1009.49  135.67 
   1  -8 -13  860.92  113.63 
  -1   8  13 1180.67  139.17 
   1  -8 -12 2484.11  226.51 
   1  -8 -12 2285.65  200.27 
  -1   8  12 2669.43  231.51 
   1  -8 -11  -16.02   86.83 
  -1   8  11  101.47  100.83 
   1  -8 -11  139.65  108.27 
   1  -8 -10 3207.04  745.29 
  -1   8  10 2756.76  273.03 
   1  -8 -10 2277.90  268.26 
   1  -8  -9 10824.9  1381.6 
   1  -8  -9 11464.2   576.6 
  -1   8   9 11872.3   566.3 
   1  -8  -8 1023.55  180.61 
  -1   8   8  667.08  178.24 
   1  -8  -8  397.21  481.07 
   1  -8  -8 1026.02  225.21 
   1  -8  -7 -324.62  280.29 
   1  -8  -7  -93.87  411.21 
   1  -8  -7  272.44  170.94 
   1  -8  -7  377.48  145.58 
  -1   8   7  549.42  193.01 
   1  -8  -6 18530.0  1812.3 
  -1   8   6 19953.9   781.8 
   1  -8  -6 19567.2  1776.6 
   1  -8  -6 22156.2   854.5 
   1  -8  -6 21241.2   761.3 
   1  -8  -5  246.52  160.18 
   1  -8  -5  372.77  144.19 
   1  -8  -5 -333.78  605.40 
   1  -8  -5 -147.32  362.56 
   1  -8  -4 3544.80  830.10 
   1  -8  -4 2639.25  698.17 
   1  -8  -4 3782.25  374.79 
   1  -8  -3 1274.85  241.70 
   1  -8  -2 1796.07  276.75 
  -1   8   2 1778.12  285.70 
  -1   8   1  -74.56  184.52 
   1  -8  -1  -42.40  156.15 
   1  -8  -1   97.70  272.58 
   1  -8   0 2634.30  311.88 
   1  -8   0 2000.61  560.66 
  -1   8   0 3154.53  365.15 
   1  -8   1  737.35  188.35 
  -1   8  -1  410.44  166.84 
   1  -8   1  758.91  410.20 
  -1   8  -2 3115.37  348.15 
   1  -8   2 3379.65  759.25 
  -1   8  -2 3300.00  359.53 
   1  -8   2 3254.45  361.46 
  -1   8  -3 2580.97  323.41 
   1  -8   3 2417.73  618.02 
  -1   8  -3 2343.68  310.49 
   1  -8   3 3042.86  336.91 
  -1   8  -4  438.24  214.01 
   1  -8   4  299.75  114.41 
   1  -8   4  330.35  363.10 
  -1   8  -4  206.26  153.55 
   1  -8   4  217.54  149.87 
   1  -8   5  357.01  435.39 
   1  -8   5  416.56  127.07 
  -1   8  -5  454.40  188.30 
  -1   8  -5  523.42  181.87 
  -1   8  -6   -2.53  154.66 
  -1   8  -6    3.28  152.26 
   1  -8   6  245.25  414.33 
  -1   8  -7  995.16  241.36 
  -1   8  -7  773.52  215.63 
  -1   8  -8 8692.05  549.23 
  -1   8  -8 8921.44  550.73 
  -1   8  -9 -130.87  165.08 
  -1   8  -9   57.07  172.01 
  -1   8 -10  749.17  203.43 
  -1   8 -10 1011.43  212.46 
  -1   8 -11  208.69  136.70 
  -1   8 -11  -56.69  160.45 
  -1   8 -12   61.87  121.45 
  -1   8 -12  174.56  137.17 
   1  -8  13 2343.58  198.07 
  -1   8 -13 2390.72  253.48 
  -1   8 -13 1868.71  214.86 
  -1   8 -14  -31.69   89.70 
  -1   8 -14  108.43   97.08 
   1  -8  14   -6.62   52.86 
  -1   8 -15  356.97   83.28 
  -1   8 -15  291.92   92.49 
   1  -7 -17 1656.79  145.72 
   1  -7 -16 4622.70  282.98 
  -1   7  15 4768.99  240.82 
   1  -7 -15 4420.78  253.59 
   1  -7 -14 5252.97  313.88 
  -1   7  14 4777.23  284.99 
   1  -7 -13  290.62  133.28 
   1  -7 -13  263.41  115.04 
   1  -7 -12  800.80  174.26 
  -1   7  12 1025.49  203.57 
   1  -7 -12  856.34  370.71 
   1  -7 -12 1033.34  183.03 
  -1   7  11 7369.09  459.04 
   1  -7 -11 6656.74 1187.77 
   1  -7 -11 6644.60  447.16 
   1  -7 -10  148.73  162.93 
  -1   7  10   87.63  134.23 
   1  -7  -9 1981.12  288.29 
   1  -7  -9 2054.99  659.52 
   1  -7  -9 2391.96  272.98 
  -1   7   9 2335.81  287.16 
  -1   7   8 4544.80  399.22 
   1  -7  -8 4150.19  806.16 
   1  -7  -8 3754.87  920.97 
   1  -7  -8 4229.19  393.58 
   1  -7  -8 4100.08  356.86 
   1  -7  -7  336.73  162.03 
  -1   7   7  312.29  144.04 
   1  -7  -7   37.58  489.48 
   1  -7  -7  520.09  157.05 
   1  -7  -7  182.65  422.01 
   1  -7  -6 1694.37  235.40 
   1  -7  -6 1979.17  583.01 
  -1   7   6 1527.36  611.73 
   1  -7  -6 2054.04  288.31 
   1  -7  -5 12701.2   646.9 
   1  -7  -5 10359.9  1329.9 
  -1   7   5 13359.3  1500.2 
   1  -7  -5 11922.7   555.2 
   1  -7  -4 2333.23  248.55 
   1  -7  -4 2219.04  296.58 
  -1   7   4 2208.77  605.27 
   1  -7  -3 1810.88  550.56 
  -1   7   3 2205.51  293.82 
   1  -7  -3 2125.49  238.60 
   1  -7  -3 2065.43  526.63 
   1  -7  -3 1948.15  262.73 
  -1   7   3 1824.74  637.66 
   1  -7  -2  707.97  361.44 
   1  -7  -2 1807.35  606.59 
   1  -7  -2 1213.95  235.36 
  -1   7   2  443.23  305.18 
   1  -7  -2  574.04  371.03 
  -1   7   2 1158.93  234.62 
   1  -7  -2 1178.01  197.73 
   1  -7  -1 -306.66  304.62 
   1  -7  -1  -60.92  114.29 
   1  -7  -1 -466.71  456.02 
   1  -7  -1 -300.50  292.71 
  -1   7   1  297.16  121.14 
  -1   7   1 -323.96  354.90 
   1  -7  -1  -74.89  141.71 
  -1   7   0 13331.5   636.0 
  -1   7   0 13347.2   659.9 
   1  -7   0 11372.7  1315.0 
   1  -7   0 12188.3   539.1 
   1  -7   0 13172.7  1369.2 
   1  -7   0 13711.1   653.6 
  -1   7   0 12994.0  1423.9 
   1  -7   1 3704.81  353.40 
   1  -7   1 2649.77  670.51 
   1  -7   1 2784.92  709.82 
  -1   7  -1 4063.13  371.36 
  -1   7  -1 3031.21  299.02 
  -1   7  -1 3862.22  354.64 
   1  -7   1 3022.18  266.80 
  -1   7  -1 3402.67  763.06 
   1  -7   2 4238.56  854.52 
   1  -7   2 3891.37  819.59 
  -1   7  -2 4379.99  369.69 
   1  -7   2 4482.20  782.19 
  -1   7  -2 4058.83  818.25 
  -1   7  -2 3936.75  338.47 
  -1   7  -2 4105.64  368.07 
   1  -7   3   96.85  280.02 
   1  -7   3  354.98  311.90 
  -1   7  -3  951.85  491.06 
  -1   7  -3  581.50  190.91 
  -1   7  -3  251.40  108.20 
   1  -7   3  695.33  449.47 
  -1   7  -3  443.69  162.26 
  -1   7  -4  532.47  198.78 
  -1   7  -4  139.35  144.94 
  -1   7  -4 -202.48  541.87 
   1  -7   4  713.41  547.69 
   1  -7   4  708.39  502.84 
  -1   7  -4  255.80  108.40 
  -1   7  -5  125.60  145.57 
  -1   7  -5  -19.53  155.25 
   1  -7   5 -232.70  345.75 
  -1   7  -5 -162.94  168.01 
   1  -7   5   -9.66  408.59 
  -1   7  -6 5389.99  430.62 
  -1   7  -6 4376.25  893.25 
   1  -7   6 5217.11 1000.31 
  -1   7  -6 5134.61  428.67 
  -1   7  -6 4980.57  393.07 
   1  -7   6 5160.97 1006.38 
  -1   7  -7  385.58  151.85 
  -1   7  -7  521.50  184.38 
   1  -7   7  437.98  413.66 
  -1   7  -7  403.89  177.91 
   1  -7   8 3010.92  749.38 
  -1   7  -8 2994.01  339.30 
  -1   7  -8 3093.87  306.60 
  -1   7  -8 2909.53  338.86 
  -1   7  -9  267.22  176.89 
  -1   7  -9  107.01  130.47 
   1  -7   9  665.86  198.17 
  -1   7  -9  226.69  202.35 
  -1   7 -10  664.45  167.88 
  -1   7 -10  749.65  221.42 
  -1   7 -10  585.11  197.21 
  -1   7 -11 1934.68  292.14 
  -1   7 -11 1942.04  238.78 
  -1   7 -11 1919.79  283.22 
  -1   7 -12 6343.39  388.39 
  -1   7 -12 7007.44  479.20 
  -1   7 -12 6335.27  455.69 
  -1   7 -13 11647.4   480.4 
  -1   7 -13 12869.0   611.0 
  -1   7 -13 13121.6   621.3 
  -1   7 -14 2761.13  278.71 
  -1   7 -14 2979.94  297.67 
  -1   7 -15  126.75  117.19 
  -1   7 -15  162.65  115.67 
  -1   7 -16 6681.09  325.18 
  -1   7 -16 6159.46  334.73 
  -1   7 -17  183.57   83.08 
  -1   7 -17  214.75   67.60 
   1  -6 -18  919.80  131.50 
   1  -6 -17 15756.3   462.5 
   1  -6 -17 17643.8   588.2 
   1  -6 -16  394.33  114.56 
  -1   6  15 11225.9   454.1 
   1  -6 -15 11633.4   510.1 
   1  -6 -14  323.43  137.40 
  -1   6  14  307.39  100.33 
   1  -6 -14  213.24  114.66 
   1  -6 -14  303.53  414.08 
  -1   6  13 8763.52  499.02 
   1  -6 -13 8407.53  491.48 
   1  -6 -13 8876.22 1301.80 
   1  -6 -13 7319.46  474.47 
   1  -6 -12   24.38  568.96 
  -1   6  12  -23.04  130.58 
   1  -6 -12 -128.81  129.78 
   1  -6 -12   89.77  113.58 
   1  -6 -11 8800.39  552.40 
  -1   6  11 9601.82  551.80 
   1  -6 -11 9072.64 1381.83 
   1  -6 -10  -81.30  141.23 
   1  -6 -10  189.25  137.07 
  -1   6  10  190.88  146.36 
  -1   6   9 1233.02  226.33 
  -1   6   9 1344.93  496.07 
   1  -6  -9  688.44  332.24 
   1  -6  -9 1037.89  534.58 
   1  -6  -9 1268.80  223.98 
   1  -6  -9 1167.53  215.68 
   1  -6  -8 4958.15  872.74 
   1  -6  -8 5073.24  414.96 
  -1   6   8 5458.16  407.91 
   1  -6  -8 5276.83  926.27 
  -1   6   8 4569.29  899.30 
   1  -6  -8 5498.74  406.38 
   1  -6  -7  492.41  156.13 
   1  -6  -7  446.88  147.94 
  -1   6   7  753.23  390.90 
   1  -6  -7  257.46  303.06 
   1  -6  -6 1933.03  254.33 
   1  -6  -6 1775.15  578.56 
   1  -6  -6 1980.08  252.58 
  -1   6   6 1788.85  499.54 
   1  -6  -6 2180.47  243.00 
   1  -6  -5  -30.69  101.08 
  -1   6   5  -97.02  324.37 
   1  -6  -4 2477.02  519.65 
   1  -6  -4 3465.34  682.35 
  -1   6   4 2564.60  591.54 
   1  -6  -4 2656.74  668.57 
   1  -6  -3  823.73  346.26 
   1  -6  -3 1083.05  458.08 
  -1   6   3  951.70  437.09 
   1  -6  -3  947.70  370.97 
   1  -6  -2 13783.3  1256.2 
   1  -6  -2 13086.4  1247.2 
  -1   6   2 13097.2  1291.4 
   1  -6  -2 12943.1  1285.2 
   1  -6  -1 24611.1  1729.1 
   1  -6  -1 24218.5  1684.3 
  -1   6   1 21925.2  1660.1 
   1  -6  -1 22786.7  1644.4 
   1  -6   0 22360.8  1595.5 
  -1   6   0 24182.9  1730.2 
   1  -6   0 23498.9  1689.1 
   1  -6   0 22936.2  1675.5 
   1  -6   1 1297.23  436.87 
  -1   6  -1 1334.57  379.74 
   1  -6   1 1989.89  602.56 
  -1   6  -1 1492.22  530.91 
  -1   6  -2  126.33  286.59 
   1  -6   2  471.84  367.67 
  -1   6  -2  -86.97  228.44 
   1  -6   2 -103.43  401.13 
   1  -6   3 3757.59  779.59 
  -1   6  -3 3477.41  634.38 
   1  -6   3 3257.95  633.91 
  -1   6  -3 4438.46  809.61 
   1  -6   3 4138.32  783.15 
   1  -6   4 -389.66  433.55 
  -1   6  -4 -316.31  379.05 
  -1   6  -4  914.54  335.17 
   1  -6   4 -704.09  413.47 
   1  -6   4  256.20  393.95 
   1  -6   5 1962.98  535.91 
   1  -6   5 2296.46  707.47 
  -1   6  -5 1842.00  448.09 
  -1   6  -5 2061.31  255.41 
   1  -6   5 2914.38  614.64 
  -1   6  -5 2250.73  265.34 
  -1   6  -6  -32.04  106.19 
   1  -6   6 -162.38  318.21 
  -1   6  -6 -174.05  118.77 
  -1   6  -6 -386.67  351.50 
   1  -6   6   88.67  283.42 
  -1   6  -6 -142.24  135.78 
   1  -6   6 -177.92  296.70 
  -1   6  -7  -86.10  136.58 
   1  -6   7  -56.60  362.82 
  -1   6  -7  144.00   97.75 
  -1   6  -7  -61.19  315.86 
   1  -6   7 -113.70  344.41 
  -1   6  -7   19.82  113.91 
  -1   6  -7  -72.80  387.14 
  -1   6  -8  482.64  142.71 
   1  -6   8  492.05  510.98 
  -1   6  -8 -124.41  299.61 
  -1   6  -8  956.34  377.66 
  -1   6  -8  494.85  175.91 
  -1   6  -8  555.64  172.41 
  -1   6  -9 2287.70  659.52 
   1  -6   9 2195.73  656.66 
  -1   6  -9 2068.45  254.97 
  -1   6  -9 2322.40  309.66 
  -1   6  -9 2272.75  294.14 
   1  -6  10 13180.9  1419.9 
  -1   6 -10 12735.6   669.9 
  -1   6 -10 12254.9   645.2 
  -1   6 -10 12328.5   585.4 
  -1   6 -11 50823.9  1174.9 
  -1   6 -11 51499.2  1340.2 
  -1   6 -11 52412.1  1312.6 
   1  -6  11 52095.7  2744.9 
  -1   6 -12 19603.4   725.8 
  -1   6 -12 19398.0   823.4 
  -1   6 -12 20120.9   816.2 
  -1   6 -13 7650.65  438.60 
  -1   6 -13 7265.68  514.15 
  -1   6 -13 7760.82  520.05 
  -1   6 -14 5994.59  441.75 
  -1   6 -14 7172.71  483.53 
  -1   6 -15 2644.03  301.33 
  -1   6 -15 2811.01  290.51 
  -1   6 -16 4234.50  333.19 
  -1   6 -16 4359.03  326.99 
  -1   6 -17  362.00  133.66 
  -1   6 -17  194.44  102.48 
  -1   6 -18 15512.4   473.8 
  -1   6 -18 13490.5   414.3 
   1  -5 -20  149.55   63.37 
   1  -5 -19 1810.95  144.09 
   1  -5 -19 2098.15  190.73 
  -1   5  19 1697.47  137.74 
   1  -5 -18 1102.74  145.37 
   1  -5 -18 1404.56  207.14 
   1  -5 -17  239.06  148.92 
   1  -5 -17  369.13  123.37 
   1  -5 -16 3993.76  895.32 
   1  -5 -16 3931.84  314.40 
   1  -5 -15  192.79  130.67 
  -1   5  15   58.23   93.57 
  -1   5  14 2816.58  273.48 
   1  -5 -14 2650.51  295.45 
   1  -5 -14 2840.72  304.53 
   1  -5 -14 3636.11  830.52 
   1  -5 -13 7998.41  500.72 
   1  -5 -13 8975.92 1361.38 
   1  -5 -13 7635.62  502.41 
  -1   5  13 8556.22  519.56 
  -1   5  12 14790.9   681.0 
   1  -5 -12 14620.3   685.7 
   1  -5 -12 13479.0  1631.6 
   1  -5 -12 14520.8   676.1 
   1  -5 -11 2414.68  730.41 
  -1   5  11 2800.03  308.55 
   1  -5 -11 2749.73  312.55 
  -1   5  11 3109.31  711.48 
   1  -5 -10  346.56  138.90 
  -1   5  10  104.22  252.45 
  -1   5  10  100.39  116.93 
   1  -5 -10  266.05   99.62 
   1  -5  -9    2.40  252.64 
   1  -5  -9   44.13  497.94 
  -1   5   9  109.44  121.11 
  -1   5   9  318.63  270.09 
   1  -5  -9  240.84  121.20 
  -1   5   8 2756.09  700.98 
   1  -5  -8 3022.82  627.19 
   1  -5  -8 2200.07  719.57 
  -1   5   7 5197.11  821.10 
   1  -5  -7 5495.48  827.73 
   1  -5  -7 5441.55  771.92 
  -1   5   6 14572.3  1358.2 
   1  -5  -6 13961.8  1173.7 
   1  -5  -6 14480.5  1311.5 
   1  -5  -5 11960.7  1070.2 
   1  -5  -5 11271.9  1263.7 
  -1   5   5 11991.7  1203.3 
   1  -5  -4 22702.2  1691.1 
   1  -5  -4 24113.9  1462.0 
  -1   5   4 24849.2  1646.9 
   1  -5  -3 25168.2  1502.4 
   1  -5  -3 25429.0  1504.8 
  -1   5   3 27654.1  1690.7 
   1  -5  -3 26652.9  1737.0 
   1  -5  -2  202.98  361.22 
   1  -5  -2    5.22  246.39 
   1  -5  -2  -47.17  231.13 
  -1   5   2  206.76  279.02 
  -1   5   1 108558.   3222. 
   1  -5  -1 108619.   3232. 
   1  -5  -1 106257.   3151. 
   1  -5  -1 108375.   3147. 
   1  -5   0 11241.7  1047.0 
  -1   5   0 12540.9  1089.0 
   1  -5   0 10357.3   964.9 
   1  -5   0 10709.4  1007.0 
   1  -5   1 64121.3  2539.8 
   1  -5   1 62699.1  2445.8 
   1  -5   1 63221.1  2257.4 
  -1   5  -1 64650.4  2419.6 
  -1   5  -2 -137.21  221.88 
   1  -5   2  577.16  438.57 
  -1   5  -2  158.31  236.85 
   1  -5   2  323.76  278.31 
   1  -5   3 1201.01  422.91 
  -1   5  -3 1947.95  437.31 
   1  -5   3  702.97  411.78 
  -1   5  -3 1230.89  389.94 
   1  -5   4 3327.71  653.74 
  -1   5  -4 3045.33  580.55 
   1  -5   4 3006.58  561.57 
   1  -5   4 2608.71  552.40 
  -1   5  -4 2981.52  544.44 
  -1   5  -5  476.94  224.12 
   1  -5   5  648.24  371.81 
   1  -5   5  -41.65  317.91 
   1  -5   5  752.86  363.91 
   1  -5   6 3540.00  624.34 
   1  -5   6 3227.55  655.26 
  -1   5  -6 3219.25  574.97 
   1  -5   6 2477.66  570.56 
  -1   5  -7 20772.3  1536.0 
  -1   5  -7 22133.4  1713.2 
   1  -5   7 21270.0  1688.9 
   1  -5   7 20011.9  1581.2 
   1  -5   8 46242.3  2438.2 
  -1   5  -8 49505.6  2667.6 
  -1   5  -8 47055.8  2410.8 
  -1   5  -9  421.77  153.71 
  -1   5  -9  321.09  310.73 
   1  -5   9  -40.86  348.26 
  -1   5  -9  324.22  307.86 
   1  -5  10  215.93  298.03 
  -1   5 -10  528.25  170.22 
   1  -5  11 7997.48 1132.14 
  -1   5 -11 7978.88  534.21 
   1  -5  11 8156.27 1039.47 
  -1   5 -11 9349.08 1256.98 
  -1   5 -12  204.34  155.59 
  -1   5 -13 6260.87  492.65 
  -1   5 -14 8220.02  543.80 
  -1   5 -15 1235.80  239.07 
  -1   5 -16 18062.1   734.9 
  -1   5 -17 6013.60  386.76 
  -1   5 -18 3520.42  276.20 
  -1   5 -18 3632.79  285.89 
  -1   5 -19 3003.45  220.64 
  -1   5 -19 3373.18  222.48 
  -1   5 -20  413.77   82.05 
   1  -4 -20  506.68   93.46 
   1  -4 -20  385.70  111.49 
  -1   4  20  276.24   61.21 
  -1   4  19   21.03   70.91 
   1  -4 -19  193.89  115.76 
   1  -4 -19   67.27   81.41 
   1  -4 -18  161.83  147.00 
   1  -4 -18  254.35  120.57 
   1  -4 -17   33.26  118.76 
   1  -4 -17 -129.95  162.25 
   1  -4 -16 13731.4  1526.2 
   1  -4 -16 12653.1   605.1 
   1  -4 -15  620.46  481.55 
   1  -4 -15   62.99  126.06 
   1  -4 -14 61127.1  1390.7 
   1  -4 -14 59050.6  3312.2 
  -1   4  14 59210.3  1216.9 
   1  -4 -14 59688.0  1359.4 
   1  -4 -13 34285.0  1032.0 
   1  -4 -13 34558.6  1042.8 
   1  -4 -13 31811.3  2449.9 
  -1   4  13 32453.6  2370.4 
  -1   4  12 6937.64  455.71 
   1  -4 -12 6323.51 1123.59 
   1  -4 -12 7212.13  472.56 
   1  -4 -12 7498.57  479.04 
  -1   4  12 5819.71  982.35 
   1  -4 -11 20270.7   769.3 
  -1   4  11 20898.5  1766.1 
  -1   4  11 19694.8   736.9 
   1  -4 -11 19570.3  1863.8 
  -1   4  10 1220.81  413.44 
   1  -4 -10 1617.15  742.21 
  -1   4   9 7433.96  990.62 
   1  -4  -9 6490.20  802.13 
   1  -4  -9 7099.51  860.82 
   1  -4  -9 6151.46 1030.63 
   1  -4  -8 5251.19  726.83 
  -1   4   8 6107.83  870.87 
   1  -4  -8 4912.45  846.46 
   1  -4  -8 5161.57  684.49 
   1  -4  -7 5461.01  699.37 
   1  -4  -7 5734.70  773.69 
  -1   4   7 5706.55  814.66 
  -1   4   6 7442.75  913.27 
   1  -4  -6 8426.53  812.02 
   1  -4  -6 7011.73  790.27 
   1  -4  -5 22566.4  1278.8 
   1  -4  -5 20048.1  1490.7 
  -1   4   5 20392.9  1380.5 
   1  -4  -4 41671.1  1706.0 
   1  -4  -4 39656.8  1638.4 
   1  -4  -4 39735.7  1994.0 
  -1   4   4 42711.8  1885.4 
   1  -4  -3 148469.   3163. 
   1  -4  -3 146454.   3527. 
   1  -4  -3 150068.   3194. 
  -1   4   3 152029.   3408. 
  -1   4   2 99174.6  2509.8 
  -1   4   2 95149.2  2645.9 
  -1   4   2 99794.6  1900.8 
   1  -4  -2 95266.6  2586.5 
   1  -4  -2 93085.5  2698.2 
  -1   4   1  159.87  119.77 
  -1   4   1  147.63  290.46 
  -1   4   1   49.21  177.26 
   1  -4  -1  246.64  215.70 
   1  -4  -1  296.67  261.67 
   1  -4  -1 -161.88  243.45 
  -1   4   0 313472.   3940. 
   1  -4   0 301273.   4521. 
   1  -4   0 301669.   4378. 
   1  -4   0 307727.   4710. 
  -1   4   0 304223.   4569. 
   1  -4   1 4829.39  632.44 
  -1   4  -1 4559.73  599.58 
   1  -4   1 4821.84  562.58 
   1  -4   1 4723.52  617.95 
   1  -4   2 20776.0  1264.8 
  -1   4  -2 20991.3  1214.0 
   1  -4   2 20677.9  1294.6 
  -1   4  -3  393.05  270.29 
   1  -4   3  689.12  312.08 
   1  -4   3  407.24  258.31 
  -1   4  -3  334.82  306.82 
   1  -4   4 19563.5  1327.3 
   1  -4   4 19113.8  1221.8 
   1  -4   4 18405.2  1299.3 
  -1   4  -4 18380.8  1222.5 
  -1   4  -4 19406.4  1210.3 
  -1   4  -5 2431.57  497.55 
   1  -4   5 2279.66  534.75 
   1  -4   5 1916.56  528.52 
   1  -4   5 1587.89  378.91 
  -1   4  -5 1653.52  296.64 
   1  -4   6 7412.83  853.19 
   1  -4   6 7910.07  939.05 
  -1   4  -6 8341.79  879.19 
   1  -4   6 7739.63  831.95 
   1  -4   7 21504.8  1441.5 
  -1   4  -7 21326.2  1524.1 
  -1   4  -7 20954.7  1436.2 
  -1   4  -8 27347.0  1771.4 
   1  -4   8 27004.2  1662.4 
  -1   4  -8 26299.7  1698.2 
  -1   4  -9  -20.41  264.58 
  -1   4  -9  424.60  280.80 
   1  -4   9 -386.01  277.44 
   1  -4  10 2815.26  541.90 
  -1   4 -10 3065.78  674.47 
   1  -4  10 3533.45  709.70 
   1  -4  11 1581.93  210.20 
   1  -4  11 1139.58  438.05 
  -1   4 -11 1455.93  234.30 
  -1   4 -11  892.03  409.07 
  -1   4 -12  765.35  201.99 
   1  -4  12  898.84  338.82 
  -1   4 -12 1046.47  458.42 
   1  -4  13  -11.14  365.47 
  -1   4 -13 -159.13  138.00 
  -1   4 -14 3606.01  371.04 
   1  -4  15 15655.4   616.8 
  -1   4 -15 14801.9   717.9 
   1  -4  16  491.83  120.35 
  -1   4 -16  737.67  209.84 
  -1   4 -17 4235.06  375.69 
  -1   4 -18  790.46  175.76 
  -1   4 -20   26.45   69.79 
   1  -3 -21  558.38  112.71 
   1  -3 -21  533.69   89.07 
   1  -3 -20  -12.59  104.93 
   1  -3 -20   12.80   86.39 
  -1   3  20   42.21   60.16 
   1  -3 -19  182.35  120.02 
   1  -3 -19  174.52  137.02 
  -1   3  19   97.73   73.59 
   1  -3 -18  420.78  158.69 
   1  -3 -18  594.42  190.25 
   1  -3 -17 10330.4  1280.3 
   1  -3 -17 9718.02  572.72 
   1  -3 -17 9346.91  529.21 
   1  -3 -16 5579.03  980.23 
   1  -3 -16 5799.40  440.95 
   1  -3 -16 5663.77  468.19 
   1  -3 -15 39819.3  2673.7 
   1  -3 -15 41135.6  1149.2 
   1  -3 -14 1471.40  596.14 
  -1   3  14 1597.08  463.38 
   1  -3 -14 1200.94  226.97 
   1  -3 -13 40238.5  2597.5 
   1  -3 -13 42573.4  1133.3 
   1  -3 -13 42574.5  1118.1 
  -1   3  13 45406.3  2755.6 
   1  -3 -12 18961.3   732.3 
   1  -3 -12 18688.0   726.6 
  -1   3  12 21026.1  1798.9 
  -1   3  12 20231.3   727.7 
   1  -3 -12 17537.4  1704.6 
  -1   3  11 4034.10  781.16 
   1  -3 -11 3484.04  788.99 
  -1   3  11 3463.94  655.27 
  -1   3  10 25854.1  1648.1 
  -1   3  10 28819.6  1922.5 
   1  -3 -10 27771.4  1962.5 
  -1   3  10 28921.9  1714.6 
  -1   3   9 4185.72  620.09 
  -1   3   9 4183.17  674.74 
   1  -3  -9 4833.82  850.58 
  -1   3   9 4131.16  694.35 
  -1   3   8  230.68  319.34 
   1  -3  -8 -174.47  415.57 
   1  -3  -8  225.95  189.27 
  -1   3   8  142.61  300.84 
  -1   3   8  165.27  285.56 
   1  -3  -7 16179.8   903.6 
  -1   3   7 14507.7  1128.6 
   1  -3  -7 16137.9  1116.6 
  -1   3   7 15935.1  1190.2 
  -1   3   7 17407.8  1118.0 
   1  -3  -6 1939.33  277.82 
  -1   3   6 1765.56  409.86 
  -1   3   6 1664.02  481.81 
  -1   3   6 1999.42  287.08 
   1  -3  -6 2252.00  440.88 
   1  -3  -5 13637.8   698.2 
   1  -3  -5 14591.3   885.9 
  -1   3   5 13732.0  1003.5 
   1  -3  -4 10032.6   725.3 
  -1   3   4 11818.8   882.0 
   1  -3  -4 10622.7   883.7 
  -1   3   4 8485.44  788.62 
   1  -3  -3 17232.9   937.5 
   1  -3  -3 17259.9   899.8 
  -1   3   3 16461.7   816.0 
  -1   3   3 17700.8  1005.4 
   1  -3  -3 17409.1  1098.9 
  -1   3   3 18439.5  1023.4 
   1  -3  -2 36811.5  1464.9 
  -1   3   2 35805.0  1368.6 
   1  -3  -2 35488.9  1269.7 
   1  -3  -2 34832.1  1330.4 
  -1   3   2 34909.1  1088.4 
  -1   3   2 35623.8  1361.0 
  -1   3   1 249020.   3534. 
   1  -3  -1 254066.   3604. 
   1  -3  -1 245478.   3332. 
  -1   3   0 41920.6  1406.9 
   1  -3   0 39224.0  1390.0 
   1  -3   0 41108.0  1474.5 
  -1   3  -1 4280.08  455.25 
  -1   3  -1 4189.74  466.22 
   1  -3   1 4123.95  503.57 
   1  -3   1 4223.62  507.84 
  -1   3  -2 2186.29  358.06 
   1  -3   2 2702.90  424.33 
   1  -3   2 2883.47  437.41 
  -1   3  -2 2478.51  393.37 
   1  -3   3 24837.2  1231.0 
  -1   3  -3 26538.0  1314.8 
   1  -3   3 25616.1  1260.4 
  -1   3  -3 26482.0  1210.5 
  -1   3  -3 25532.5  1181.9 
   1  -3   3 23481.0   551.8 
  -1   3  -3 24831.3  1020.9 
  -1   3  -4 8307.70  741.67 
  -1   3  -4 7959.22  759.79 
  -1   3  -4 8847.45  616.60 
   1  -3   4 8733.54  766.13 
   1  -3   4 8919.84  783.64 
  -1   3  -4 9247.17  749.12 
   1  -3   4 8260.83  778.74 
  -1   3  -5 48308.5  2017.6 
   1  -3   5 50237.7  1839.7 
   1  -3   5 51062.4  1882.3 
   1  -3   5 53225.8  2031.7 
  -1   3  -5 48126.9  1879.5 
  -1   3  -5 50636.4  1857.2 
   1  -3   6 28984.0  1501.7 
  -1   3  -6 24561.9  1521.4 
  -1   3  -6 26968.2  1437.7 
  -1   3  -6 24821.3  1383.7 
   1  -3   6 25098.6  1340.6 
  -1   3  -7 -254.80  377.22 
  -1   3  -7 -135.44  312.58 
   1  -3   7  355.18  200.49 
  -1   3  -7  130.07  278.03 
  -1   3  -7  325.10  221.59 
  -1   3  -8 6069.75  783.39 
  -1   3  -8 6554.47  778.21 
   1  -3   8 5997.52  684.78 
  -1   3  -8 7173.74  898.65 
  -1   3  -8 6737.92  934.02 
   1  -3   9 3501.32  557.96 
   1  -3   9 4150.47  709.07 
  -1   3  -9 4105.45  618.73 
  -1   3  -9 3398.23  724.60 
  -1   3  -9 3430.84  596.31 
  -1   3 -10  224.16  316.57 
   1  -3  10  113.64  263.69 
  -1   3 -10  122.20  454.82 
  -1   3 -10  275.44  216.04 
   1  -3  10  116.83  265.93 
  -1   3 -11 3344.70  651.79 
   1  -3  11 4019.44  767.13 
  -1   3 -12 7130.64  980.04 
   1  -3  12 6258.13  392.10 
   1  -3  12 6617.13  416.21 
   1  -3  12 6517.40  949.27 
  -1   3 -12 6441.90  460.34 
  -1   3 -12 6472.15  447.30 
  -1   3 -13  320.12  125.34 
   1  -3  13   92.82   91.03 
  -1   3 -13  299.70  136.94 
   1  -3  13  246.23  143.55 
  -1   3 -14 6699.52  498.16 
   1  -3  14 6709.33  448.92 
   1  -3  14 6098.82  403.72 
   1  -3  14 7505.54 1096.74 
  -1   3 -14 7767.49  510.39 
  -1   3 -15 3999.42  405.11 
  -1   3 -15 3830.06  378.36 
   1  -3  15 3900.19  350.97 
  -1   3 -16  -99.32  157.13 
   1  -3  16  135.22  130.93 
   1  -3  17 3944.49  344.92 
  -1   3 -17 4697.93  395.42 
  -1   3 -18 6540.51  428.20 
   1  -3  19  184.50   79.39 
  -1   3 -19   -8.57  115.14 
  -1   3 -20  155.32   97.53 
  -1   3 -21  -64.26   65.79 
   1  -2 -22   72.04   56.12 
   1  -2 -21  120.51  101.94 
   1  -2 -21    5.88   73.39 
   1  -2 -20 1822.50  206.60 
  -1   2  20 1938.05  174.17 
   1  -2 -20 1815.52  236.11 
   1  -2 -19  719.78  202.92 
   1  -2 -19  551.74  154.21 
  -1   2  19  445.69  111.20 
   1  -2 -18  -48.29  159.65 
  -1   2  18 -104.57  114.18 
   1  -2 -18  -17.60  140.31 
   1  -2 -17 1488.78  258.92 
   1  -2 -17 1352.81  245.70 
   1  -2 -16 7633.93 1082.49 
   1  -2 -16 7210.56  524.94 
   1  -2 -16 8395.05  533.53 
   1  -2 -15 58417.8  1364.2 
  -1   2  15 60480.6  3251.6 
   1  -2 -15 58379.4  1427.4 
   1  -2 -15 56474.8  3055.9 
   1  -2 -14 12093.5   612.1 
   1  -2 -14 10074.6  1279.0 
  -1   2  14 13297.2  1324.9 
  -1   2  14 11918.3  1417.2 
   1  -2 -13 2663.35  294.20 
  -1   2  13 1760.22  456.40 
  -1   2  13 2361.09  660.28 
   1  -2 -13 1811.67  629.16 
  -1   2  12 40887.4  2393.0 
  -1   2  12 39382.3  2138.7 
   1  -2 -12 38842.2  2386.2 
  -1   2  11 5359.24  842.21 
   1  -2 -11 5451.31  866.86 
  -1   2  11 5923.55  794.60 
  -1   2  10 14421.9  1245.4 
  -1   2  10 14953.1  1265.1 
   1  -2 -10 13172.9  1316.9 
  -1   2  10 13625.6  1141.1 
  -1   2   9 6361.86  752.98 
   1  -2  -9 6562.28  920.24 
  -1   2   9 6001.72  794.69 
  -1   2   9 7403.21  872.81 
  -1   2   8 37843.9  1739.9 
  -1   2   8 36164.8  1748.1 
  -1   2   8 35150.8  1658.3 
   1  -2  -8 35072.0  1849.3 
   1  -2  -7 16285.5   971.5 
  -1   2   7 16077.9  1070.1 
  -1   2   7 18761.6  1152.5 
  -1   2   7 17822.3   859.3 
   1  -2  -7 16609.1  1206.8 
  -1   2   7 17271.0  1126.9 
  -1   2   6 21878.6  1190.4 
   1  -2  -6 23056.9   914.9 
   1  -2  -6 24527.0  1339.2 
  -1   2   6 22665.2   913.9 
  -1   2   6 20404.0  1100.1 
   1  -2  -6 23676.3  1128.1 
  -1   2   6 23453.9  1213.6 
   1  -2  -5  711.31  150.34 
  -1   2   5  399.36  197.19 
  -1   2   5  601.73  258.48 
   1  -2  -5  937.52  258.52 
  -1   2   5  459.25  223.50 
  -1   2   4 2543.05  405.82 
   1  -2  -4 2581.66  243.62 
  -1   2   4 2796.12  418.83 
  -1   2   4 2799.16  377.82 
  -1   2   4 3004.34  432.68 
   1  -2  -4 3171.37  408.37 
   1  -2  -3 22424.8   814.3 
  -1   2   3 22038.1  1014.5 
  -1   2   3 24838.4   920.2 
  -1   2   3 23212.9  1004.2 
  -1   2   2 13018.3   685.8 
   1  -2  -2 13662.8   710.5 
   1  -2  -2 12542.7   585.4 
   1  -2  -1 150440.   1974. 
  -1   2   1 148021.   2184. 
  -1   2   0 208671.   2507. 
   1  -2   0 215840.   2470. 
  -1   2   0 208466.   2590. 
  -1   2  -1 472277.   3814. 
   1  -2   1 480695.   3960. 
   1  -2   2 52670.9  1438.8 
  -1   2  -2 53014.2  1520.6 
   1  -2   2 51992.5  1417.8 
   1  -2   2 51003.4   891.2 
  -1   2  -2 50841.5  1304.0 
   1  -2   3 33540.6  1255.0 
  -1   2  -3 33974.2  1148.2 
  -1   2  -3 35026.1  1326.1 
  -1   2  -3 35109.9  1284.0 
  -1   2  -3 34252.5  1212.4 
   1  -2   3 32387.8   518.4 
   1  -2   3 34498.7  1236.7 
   1  -2   3 34952.4  1188.7 
   1  -2   4 21101.5  1073.2 
   1  -2   4 21447.6  1053.2 
  -1   2  -4 20133.9  1023.6 
  -1   2  -4 20687.7  1091.9 
  -1   2  -4 20304.9  1001.8 
   1  -2   4 19349.5   925.7 
   1  -2   5 2214.16  385.88 
  -1   2  -5 2866.15  442.76 
  -1   2  -5 2521.28  407.24 
  -1   2  -5 2739.88  445.06 
   1  -2   5 2405.76  366.37 
  -1   2  -6 12440.3   918.1 
  -1   2  -6 12436.0  1002.5 
   1  -2   6 11806.2   785.7 
  -1   2  -6 11382.5   849.5 
  -1   2  -6 12018.1   845.7 
  -1   2  -7 10819.5   990.4 
  -1   2  -7 11166.5   884.4 
  -1   2  -7 12116.1   964.2 
  -1   2  -7 11112.7   869.8 
   1  -2   7 11505.0   794.7 
  -1   2  -8 59560.2  2093.5 
  -1   2  -8 59487.9  2095.4 
   1  -2   8 59468.8  1831.0 
   1  -2   8 59166.4  2272.3 
  -1   2  -8 59670.3  2426.8 
  -1   2  -9 18058.6  1466.5 
   1  -2   9 20304.3  1413.8 
  -1   2  -9 21522.0  1336.2 
  -1   2  -9 19865.1  1270.5 
  -1   2 -10 1081.66  396.29 
  -1   2 -10 1445.25  372.77 
  -1   2 -10 1735.39  405.67 
   1  -2  10 1356.19  392.89 
  -1   2 -11 5607.04  927.08 
  -1   2 -11 6157.94  761.46 
   1  -2  11 5661.04  877.69 
  -1   2 -11 6187.40  811.41 
  -1   2 -12  286.39  315.48 
   1  -2  12  408.69  227.35 
  -1   2 -12  114.81  195.81 
   1  -2  13  360.09  273.82 
   1  -2  13  419.79  123.04 
   1  -2  13  227.56  110.13 
  -1   2 -13  100.53  122.19 
  -1   2 -13  -47.79  315.49 
  -1   2 -13  365.13  151.33 
  -1   2 -13   71.34  451.45 
   1  -2  14 2263.81  587.87 
  -1   2 -14 2282.72  290.04 
   1  -2  14 1921.96  246.41 
  -1   2 -14 1655.09  596.53 
  -1   2 -14 2082.22  290.38 
   1  -2  14 2571.82  270.43 
   1  -2  15  330.10  138.67 
   1  -2  15  404.08  139.95 
  -1   2 -15  273.91  151.17 
  -1   2 -15  315.61  147.47 
  -1   2 -16 13442.7   706.0 
   1  -2  16 13130.9   622.9 
  -1   2 -16 13828.8   678.4 
   1  -2  16 13091.0   573.4 
   1  -2  17   92.86  105.22 
   1  -2  17  234.09  133.89 
  -1   2 -17  -10.39  129.15 
  -1   2 -17  327.14  191.26 
   1  -2  18  118.60  124.67 
  -1   2 -18  255.89  158.25 
  -1   2 -18   48.99  157.27 
  -1   2 -19 1443.43  210.27 
   1  -2  19 1465.92  200.56 
  -1   2 -20 2658.58  228.55 
  -1   2 -21 2991.56  198.34 
   1  -1 -22 -128.56   86.22 
   1  -1 -22  -32.19   64.32 
   1  -1 -21 3621.44  280.49 
   1  -1 -21 3282.70  253.94 
   1  -1 -20  339.40  136.28 
  -1   1  20  346.73   90.46 
   1  -1 -20  316.73  139.11 
   1  -1 -19 2139.08  263.15 
  -1   1  19 2573.70  235.94 
   1  -1 -19 2554.40  296.80 
   1  -1 -18 3890.92  374.79 
   1  -1 -18 3723.74  385.52 
  -1   1  18 3660.74  292.64 
  -1   1  17 6284.73  399.19 
   1  -1 -17 6786.00  485.63 
   1  -1 -17 6384.66  484.56 
   1  -1 -16 2502.01  312.97 
   1  -1 -16 2755.02  316.74 
   1  -1 -15 2201.45  297.17 
  -1   1  15 1688.68  495.31 
   1  -1 -15 2149.12  279.41 
  -1   1  15 1852.77  592.54 
   1  -1 -14 3164.89  323.62 
   1  -1 -14 3190.56  326.75 
  -1   1  14 3250.83  669.78 
   1  -1 -14 3003.85  281.57 
   1  -1 -14 2163.67  603.70 
  -1   1  14 2746.54  663.39 
  -1   1  13 7455.17  950.79 
  -1   1  13 7466.84 1039.50 
   1  -1 -13 8978.81 1121.10 
  -1   1  12 1203.76  454.57 
   1  -1 -12 1569.84  535.82 
   1  -1 -12 1370.35  499.07 
  -1   1  12 1791.27  555.00 
  -1   1  11 40792.1  2162.6 
   1  -1 -11 33662.9  1995.7 
  -1   1  11 35786.1  1802.5 
   1  -1 -11 37838.3  2123.7 
  -1   1  11 36464.7  1907.6 
  -1   1  10 1724.70  501.73 
   1  -1 -10 2049.26  535.75 
  -1   1  10 1862.77  437.20 
   1  -1 -10 1488.26  526.04 
  -1   1  10 1848.67  442.54 
  -1   1  10 1490.81  449.68 
  -1   1   9 64198.9  2391.0 
  -1   1   9 60165.4  2306.2 
   1  -1  -9 60820.0  2356.4 
   1  -1  -9 60252.6  2377.2 
  -1   1   9 57135.0  2009.7 
  -1   1   9 57930.2  2131.4 
  -1   1   8 5557.02  668.48 
  -1   1   8 6644.86  650.26 
   1  -1  -8 5334.38  734.84 
  -1   1   8 6486.78  761.11 
   1  -1  -8 5668.25  729.73 
  -1   1   7 7032.03  603.67 
  -1   1   7 6596.36  652.12 
   1  -1  -7 7124.80  758.97 
   1  -1  -7 7359.01  745.83 
  -1   1   7 7499.02  731.50 
   1  -1  -6 46399.6  1689.8 
  -1   1   6 44432.5  1355.6 
  -1   1   6 43533.7  1370.0 
  -1   1   6 41006.6  1471.8 
   1  -1  -6 47261.7  1649.2 
  -1   1   6 43092.6  1573.5 
  -1   1   5 7725.49  637.51 
  -1   1   5 7572.41  620.66 
   1  -1  -5 8856.41  676.10 
  -1   1   5 8425.43  552.10 
  -1   1   4  775.64  236.26 
  -1   1   4  673.16  204.44 
   1  -1  -4  661.32  175.95 
  -1   1   4  699.06  239.20 
  -1   1   3  -18.07  156.28 
  -1   1   3  147.49  141.38 
  -1   1   3  110.09  156.02 
  -1   1   2 192979.   2045. 
   1  -1  -2 198407.   1381. 
  -1   1   1 72167.8  1083.9 
   1  -1  -1 70343.1   824.7 
  -1   1   1 70238.6  1273.0 
   1  -1   0 18024.8   508.1 
  -1   1   0 18759.1   506.6 
   1  -1   1 153619.   1588. 
  -1   1  -1 154194.   1562. 
   1  -1   1 154781.   1802. 
   1  -1   2  412.73  169.86 
   1  -1   2  605.82  116.49 
  -1   1  -2  394.21  140.95 
  -1   1  -3  901.30  224.78 
   1  -1   3 1071.75  133.65 
   1  -1   3 1009.45  168.90 
   1  -1   3  922.58  254.17 
  -1   1  -4 62206.6  1397.5 
   1  -1   4 60176.7  1267.8 
  -1   1  -4 59987.0  1560.0 
  -1   1  -5 86313.9  2202.8 
  -1   1  -5 84029.8  1777.2 
  -1   1  -5 84284.0  2036.9 
   1  -1   5 81429.2  2045.4 
   1  -1   5 83210.0  1528.9 
   1  -1   6 6398.30  442.02 
   1  -1   6 5535.37  628.84 
  -1   1  -6 6900.34  699.61 
  -1   1  -6 6530.14  650.35 
  -1   1  -6 6160.23  536.80 
   1  -1   7 31612.9  1015.2 
  -1   1  -7 32382.4  1564.8 
   1  -1   7 32624.6  1505.4 
  -1   1  -7 32359.6  1295.9 
  -1   1  -8 9428.82  769.10 
   1  -1   8 10088.9   935.8 
  -1   1  -8 9029.07  925.48 
  -1   1  -9 19244.3  1405.2 
   1  -1   9 21140.2  1395.2 
  -1   1  -9 19508.5  1159.0 
  -1   1 -10  285.99  313.95 
   1  -1  10   44.23  341.59 
  -1   1 -10   -6.19  188.95 
   1  -1  11 1488.90  477.73 
  -1   1 -11 2278.92  476.89 
  -1   1 -11 1959.97  576.51 
  -1   1 -12 1633.65  518.76 
  -1   1 -12 2659.81  667.22 
   1  -1  12 2955.38  603.13 
  -1   1 -13 -390.99  357.42 
   1  -1  13 -220.03  321.58 
   1  -1  13  -19.90   94.30 
  -1   1 -13   21.83  109.38 
  -1   1 -13  -90.13   98.95 
   1  -1  14 4011.64  326.76 
  -1   1 -14 3839.47  829.92 
  -1   1 -14 4292.05  820.24 
   1  -1  14 4138.64  345.37 
   1  -1  14 4214.29  801.41 
  -1   1 -14 3859.68  348.33 
  -1   1 -14 3743.59  367.31 
  -1   1 -15 25664.1  2019.1 
   1  -1  15 23634.5   836.5 
   1  -1  15 23465.8   780.9 
  -1   1 -15 24376.1   874.4 
  -1   1 -15 25850.9   958.0 
   1  -1  16  -73.65  104.87 
   1  -1  16  149.39  148.93 
  -1   1 -16   -1.22  124.71 
  -1   1 -16  124.90  166.91 
   1  -1  17  411.17  156.32 
  -1   1 -17   70.89  131.25 
  -1   1 -17   64.60  158.70 
   1  -1  17  627.34  162.73 
  -1   1 -18 1366.29  264.00 
   1  -1  18 1449.37  183.30 
   1  -1  18 1000.10  188.57 
  -1   1 -18 1394.27  220.43 
  -1   1 -19 8944.95  516.72 
  -1   1 -19 8876.33  459.64 
   1  -1  19 7761.35  373.56 
   1  -1  19 7762.12  423.47 
  -1   1 -20  778.48  138.18 
   1  -1  20  664.21  140.20 
  -1   1 -21 4149.04  227.46 
   1   0 -22  116.10   73.11 
   1   0 -21 1366.14  191.86 
   1   0 -21 1401.91  183.51 
   1   0 -20   14.77  120.00 
   1   0 -20   97.96  132.76 
   1   0 -19  -36.14  134.06 
  -1   0  19   98.33   76.74 
  -1   0  18 1418.09  191.23 
   1   0 -18 1588.76  264.88 
   1   0 -18 1377.41  245.00 
   1   0 -17 6739.83  492.46 
  -1   0  17 5728.36  378.89 
   1   0 -17 6330.46  494.82 
   1   0 -16  424.08  181.18 
   1   0 -16  384.98  178.51 
  -1   0  16  239.61  102.60 
  -1   0  15 3234.48  695.35 
   1   0 -15 3519.89  360.95 
   1   0 -15 3487.86  347.46 
  -1   0  15 3658.91  309.45 
  -1   0  15 4237.39  918.88 
   1   0 -15 3581.66  712.44 
   1   0 -14 6027.85  439.08 
   1   0 -14 6673.27 1084.17 
  -1   0  14 6237.04  863.15 
   1   0 -14 6255.46  450.80 
  -1   0  14 4938.35  789.02 
  -1   0  14 7339.97 1111.16 
   1   0 -13   92.68  308.03 
  -1   0  13 -114.80  362.80 
   1   0 -12 1984.23  518.78 
   1   0 -12 1807.91  539.17 
  -1   0  12 1861.50  443.23 
   1   0 -12 2201.13  495.16 
   1   0 -11 4750.90  726.15 
  -1   0  11 6339.01  754.37 
   1   0 -11 6144.87  860.88 
   1   0 -11 6172.27  820.52 
  -1   0  10 22622.7  1110.3 
   1   0 -10 21269.6  1429.3 
  -1   0  10 21860.9  1274.6 
  -1   0  10 25005.4  1603.7 
   1   0 -10 21383.3  1456.3 
   1   0 -10 23606.4  1539.3 
   1   0  -9 17040.7   970.2 
   1   0  -9 19521.6  1298.1 
  -1   0   9 18673.3  1097.2 
   1   0  -9 20925.4  1332.1 
  -1   0   9 21413.8  1369.0 
   1   0  -9 18881.6  1280.8 
   1   0  -8 21985.8  1278.3 
  -1   0   8 22730.9  1103.3 
   1   0  -8 23588.5  1338.4 
   1   0  -8 22921.1  1019.0 
  -1   0   8 25135.3  1402.5 
   1   0  -8 22813.3  1305.2 
   1   0  -7 47393.0  1741.2 
   1   0  -7 44741.9  1679.4 
  -1   0   7 45718.7  1420.9 
   1   0  -7 48104.6  1720.9 
  -1   0   6  -96.96  224.42 
  -1   0   6  276.26  172.53 
  -1   0   6  306.60  229.63 
   1   0  -6  -22.07  210.33 
   1   0  -6   59.42  210.01 
   1   0  -6   40.28  152.45 
   1   0  -5 54416.7  1581.0 
  -1   0   5 56945.9  1513.9 
   1   0  -5 55177.1   712.9 
  -1   0   5 57128.9  1252.1 
   1   0  -5 57805.1  1567.9 
   1   0  -4 7403.37  292.51 
  -1   0   4 7845.01  399.00 
   1   0  -4 7188.24  543.09 
   1   0  -4 7684.87  541.92 
   1   0  -3 48507.1  1212.9 
  -1   0   3 51473.2   796.5 
   1   0  -3 50763.4  1175.8 
   1   0  -3 49494.6   807.4 
  -1   0   2 13307.1   267.7 
   1   0  -2 12379.8   530.9 
  -1   0   2 13142.8   453.8 
  -1   0   2 13919.4   323.9 
   1   0  -2 13085.0   441.5 
  -1   0   2 12740.9   545.9 
  -1   0   1 68715.5   662.1 
   1   0  -1 70450.6  1056.4 
   1   0   0 10551.2   304.5 
  -1   0   0 10028.8   306.4 
   1   0   1 71622.0  1168.7 
   1   0   1 72124.7  1097.5 
  -1   0  -1 71113.3   985.0 
  -1   0  -1 74521.2  1207.6 
   1   0   1 74108.9  1191.7 
   1   0   1 69558.9  1059.2 
   1   0   2 381146.   2998. 
  -1   0  -2 378141.   1684. 
  -1   0  -2 387697.   2754. 
  -1   0  -2 382070.   3170. 
   1   0   2 386651.   2848. 
   1   0   3 247977.   2395. 
   1   0   3 249353.   2779. 
  -1   0  -3 246305.   2578. 
  -1   0  -3 243023.   1798. 
  -1   0  -4 524569.   4313. 
  -1   0  -4 531447.   3252. 
   1   0   5 502376.   4906. 
  -1   0  -5 502864.   3674. 
  -1   0  -5 507341.   5163. 
   1   0   6 40723.7  1572.4 
  -1   0  -6 40686.3  1190.1 
  -1   0  -6 41548.6  1672.5 
  -1   0  -7 7504.15  578.99 
   1   0   7 7851.07  768.20 
   1   0   8 8484.82  849.29 
  -1   0  -8 7153.08  606.26 
  -1   0  -8 7761.85  817.94 
  -1   0  -9 251583.   4868. 
   1   0   9 273239.   4870. 
  -1   0  -9 266487.   4818. 
  -1   0  -9 259861.   3928. 
  -1   0 -10  360.03  176.59 
  -1   0 -10  177.98  313.82 
   1   0  10  670.34  352.39 
  -1   0 -10 -139.31  366.74 
  -1   0 -11 14113.8  1294.7 
   1   0  11 13797.9  1262.7 
  -1   0 -11 12239.2  1198.5 
   1   0  12 3498.93  706.18 
  -1   0 -12 3691.89  717.08 
  -1   0 -12 4552.22  757.40 
  -1   0 -13 1321.18  210.93 
  -1   0 -13 1664.59  487.74 
  -1   0 -13 1261.79  385.22 
   1   0  13 1685.29  547.52 
  -1   0 -13 1360.65  206.54 
   1   0  13 1407.77  197.84 
   1   0  13 1506.48  573.39 
  -1   0 -14 14151.7   691.8 
  -1   0 -14 13263.5  1361.9 
  -1   0 -14 13368.0   617.6 
   1   0  14 14278.5  1502.6 
   1   0  14 12667.6  1438.5 
  -1   0 -14 12515.9  1449.0 
  -1   0 -15  255.17  206.99 
  -1   0 -15 -361.80  481.05 
   1   0  15 -476.60  464.48 
   1   0  15 -161.27  330.60 
  -1   0 -15  -91.58  152.98 
   1   0  15  -78.08  129.17 
  -1   0 -15  188.82  133.78 
  -1   0 -16 1182.61  214.68 
   1   0  16  963.70  198.36 
   1   0  16 1193.69  199.92 
  -1   0 -16 1103.61  235.61 
  -1   0 -17 2969.07  352.93 
   1   0  17 3131.76  322.70 
  -1   0 -17 3329.08  336.63 
   1   0  17 2965.03  276.52 
   1   0  18  -11.07  136.16 
  -1   0 -18   18.18  104.54 
   1   0  18   53.89   89.31 
  -1   0 -18   82.54  159.73 
  -1   0 -19  921.37  156.72 
   1   0  19  857.27  135.64 
  -1   0 -19 1040.20  221.66 
   1   0  19  811.57  177.05 
  -1   0 -20 1281.90  163.78 
   1   0  20 1040.97  124.89 
  -1   0 -20 1100.42  189.64 
   1   0  20  967.25  155.54 
  -1   0 -21  140.31   52.83 
   1   0  21  289.07   81.50 
   1   1 -22  671.38  113.12 
   1   1 -21  -40.97  106.58 
   1   1 -20  122.89  143.23 
   1   1 -20   87.66  117.90 
   1   1 -19  -53.06  145.24 
   1   1 -19  -94.75  152.07 
   1   1 -18  -55.89  165.58 
   1   1 -18  135.78  160.80 
  -1  -1  18  -71.61   80.89 
   1   1 -17  511.88  189.92 
   1   1 -17  778.55  207.07 
  -1  -1  17  815.32  154.82 
  -1  -1  16 8673.18  463.35 
   1   1 -16 9226.54  555.20 
   1   1 -16 7998.26  534.02 
  -1  -1  15 15482.3   605.8 
   1   1 -15 16851.6  1654.0 
   1   1 -15 15441.2   721.4 
   1   1 -15 16091.9   724.6 
   1   1 -14 7861.84  491.01 
  -1  -1  14 7639.10  417.35 
   1   1 -14 7053.78 1044.49 
   1   1 -14 7915.48  504.43 
  -1  -1  13 1732.87  390.69 
   1   1 -13 1755.92  565.82 
   1   1 -13 1370.08  454.93 
  -1  -1  12 28228.0  1638.2 
   1   1 -12 28388.3  1873.3 
   1   1 -12 27579.9  1875.7 
   1   1 -11 4241.40  737.00 
  -1  -1  11 5215.59  673.26 
   1   1 -11 4687.44  784.07 
  -1  -1  11 5569.57  637.87 
  -1  -1  10 4008.88  561.31 
  -1  -1  10 4299.92  531.76 
   1   1 -10 4854.78  738.47 
   1   1 -10 4039.80  652.23 
   1   1  -9 18263.9  1271.5 
   1   1  -9 19018.6   968.0 
  -1  -1   9 18657.8  1069.5 
  -1  -1   9 19102.5  1107.9 
   1   1  -9 18919.4  1295.6 
   1   1  -8 3316.59  534.99 
  -1  -1   8 3027.29  442.98 
   1   1  -8 2603.28  507.28 
   1   1  -8 3042.82  378.64 
  -1  -1   8 2652.18  520.54 
  -1  -1   8 2858.49  437.75 
   1   1  -7 3879.72  395.43 
  -1  -1   7 3828.14  433.73 
   1   1  -7 3999.89  531.58 
  -1  -1   7 4141.92  484.64 
   1   1  -7 3508.13  509.29 
  -1  -1   7 4080.91  540.96 
   1   1  -6 5395.48  434.32 
   1   1  -6 4434.11  491.80 
  -1  -1   6 5475.37  466.77 
   1   1  -6 4907.67  570.04 
  -1  -1   6 6168.18  609.45 
   1   1  -5 9940.06  644.61 
   1   1  -5 9854.50  548.42 
   1   1  -5 9758.93  709.72 
  -1  -1   5 9379.98  604.64 
  -1  -1   4 597075.   4286. 
   1   1  -4 598274.   4944. 
   1   1  -4 603460.   3941. 
   1   1  -3 193356.   2515. 
  -1  -1   3 192200.   2245. 
   1   1  -3 196411.   2130. 
  -1  -1   2 198943.   2018. 
  -1  -1   2 204498.   2138. 
   1   1  -2 205207.   2004. 
   1   1  -2 206874.   2296. 
   1   1  -2 208534.   1664. 
  -1  -1   2 197682.   2279. 
   1   1  -2 209926.   2163. 
  -1  -1   1 940124.   4600. 
   1   1  -1 943602.   4238. 
  -1  -1   1 936203.   4366. 
  -1  -1   1 927767.   3612. 
   1   1   0  556.43  188.43 
   1   1   0  561.42  118.99 
   1   1   0  376.51   79.78 
   1   1   1 17684.6   603.7 
  -1  -1  -1 17164.9   399.7 
   1   1   2 156980.   1994. 
  -1  -1  -2 158474.   1648. 
   1   1   2 153918.   2005. 
  -1  -1  -3 536651.   3694. 
   1   1   3 527596.   4161. 
   1   1   3 526830.   3763. 
   1   1   4 402495.   4047. 
   1   1   4 414810.   3398. 
  -1  -1  -4 403983.   3773. 
   1   1   4 408992.   2673. 
  -1  -1  -5 157438.   2952. 
   1   1   5 153508.   2751. 
   1   1   5 156291.   2840. 
   1   1   5 150536.   1874. 
   1   1   5 154680.   2070. 
  -1  -1  -5 149182.   2577. 
  -1  -1  -6 25884.5  1356.5 
  -1  -1  -6 24468.8  1183.0 
   1   1   6 26210.8  1267.3 
   1   1   6 26639.2  1274.3 
   1   1   6 26774.8   859.8 
  -1  -1  -6 26920.8  1236.0 
   1   1   6 25989.9   885.4 
   1   1   7 269359.   4329. 
   1   1   7 265333.   4333. 
   1   1   7 265365.   3138. 
  -1  -1  -7 262229.   4493. 
  -1  -1  -8 20437.2  1260.5 
  -1  -1  -8 22797.9  1443.5 
   1   1   8 21443.2  1343.9 
   1   1   8 22516.5  1361.5 
   1   1   8 23212.3  1014.4 
   1   1   9 8246.02  915.22 
   1   1   9 7412.13  888.36 
  -1  -1  -9 7510.35  800.94 
  -1  -1  -9 7853.74  871.99 
  -1  -1  -9 6326.91  835.21 
   1   1   9 7387.54  627.43 
  -1  -1 -10 1430.13  438.14 
  -1  -1 -10 1081.49  363.24 
   1   1  10 1380.06  491.49 
  -1  -1 -10 1247.51  345.36 
   1   1  10 1932.07  502.11 
   1   1  11 4398.83  761.25 
  -1  -1 -11 3711.36  704.83 
   1   1  11 4307.07  749.34 
  -1  -1 -11 3700.77  678.78 
  -1  -1 -11 3449.43  551.72 
  -1  -1 -12 6228.35  960.22 
   1   1  12 5755.26  865.36 
  -1  -1 -12 4805.98  774.11 
   1   1  12 4903.16  872.24 
   1   1  13  -73.49  113.83 
   1   1  13  355.76  429.68 
  -1  -1 -13 -578.19  419.24 
  -1  -1 -13    8.02  104.04 
  -1  -1 -13 -407.73  319.26 
  -1  -1 -13  157.24  105.93 
   1   1  13 -112.44  388.24 
  -1  -1 -14  113.22  106.41 
  -1  -1 -14  -99.31  427.58 
   1   1  14  120.64  277.66 
   1   1  14  268.60  139.57 
  -1  -1 -14 -197.76  262.82 
   1   1  14 -204.69  334.30 
  -1  -1 -14  178.73  160.95 
  -1  -1 -15 4423.04  364.04 
  -1  -1 -15 4832.96  426.60 
   1   1  15 4456.40  371.77 
  -1  -1 -16 26289.9   869.5 
  -1  -1 -16 27329.5   996.4 
  -1  -1 -17 4061.91  347.18 
  -1  -1 -17 4192.01  405.32 
   1   1  17 3927.92  358.12 
  -1  -1 -18 1153.69  179.74 
   1   1  18  789.50  193.06 
   1   1  18  839.44  156.56 
  -1  -1 -18  998.58  235.40 
   1   1  19 1005.54  186.57 
   1   1  19  704.15  117.00 
  -1  -1 -19  992.29  154.59 
  -1  -1 -19 1128.37  210.71 
   1   1  20 1110.64  159.00 
   1   1  20 1036.42  121.77 
  -1  -1 -20 1343.63  198.16 
  -1  -1 -20 1094.84  131.46 
  -1  -1 -21 1944.72  191.58 
   1   1  21 1299.50  138.07 
   1   2 -22 1725.51  158.49 
   1   2 -21   27.10   95.15 
   1   2 -20  151.84  128.55 
   1   2 -19  617.58  205.29 
   1   2 -18 1117.52  208.47 
   1   2 -18 1089.64  225.83 
   1   2 -17 6224.91  464.86 
   1   2 -17 6186.11  476.37 
  -1  -2  16   43.39   83.38 
   1   2 -16   70.29  139.30 
   1   2 -16  193.25  159.39 
   1   2 -15 1610.48  261.48 
   1   2 -15 1372.99  423.71 
  -1  -2  15 1654.14  205.19 
   1   2 -15 1955.90  279.85 
   1   2 -15 2384.21  648.14 
   1   2 -14 49974.6  2806.5 
   1   2 -14 51521.9  2801.4 
   1   2 -14 46203.2  1210.4 
   1   2 -14 45979.8  1216.2 
   1   2 -13 6178.44  945.93 
   1   2 -13 6377.53  435.72 
   1   2 -13 5937.63  921.82 
  -1  -2  13 6815.65  877.38 
   1   2 -13 6135.09  424.60 
   1   2 -12 43549.0  2356.1 
  -1  -2  12 45811.6  2136.8 
   1   2 -12 44488.0  2450.4 
  -1  -2  11 8766.28  884.22 
   1   2 -11 8283.51  995.40 
   1   2 -11 7123.93  943.80 
  -1  -2  10 35225.6  1685.3 
   1   2 -10 32616.9  1794.6 
  -1  -2  10 33569.2  1649.4 
   1   2 -10 37515.9  2017.3 
   1   2  -9 16583.8  1279.4 
   1   2  -9 14956.1  1140.5 
  -1  -2   9 16112.5  1071.4 
  -1  -2   9 15833.3  1104.5 
  -1  -2   8 35998.3  1488.4 
   1   2  -8 36522.3  1786.2 
  -1  -2   8 38251.4  1649.7 
   1   2  -7 22043.5  1300.6 
  -1  -2   7 20048.5  1140.7 
   1   2  -7 20492.0   746.0 
  -1  -2   7 22072.8  1206.6 
  -1  -2   6 75460.0  2086.8 
  -1  -2   6 74915.0  2095.2 
   1   2  -6 74528.8  1396.7 
   1   2  -6 76317.9  2255.7 
   1   2  -5 198898.   2260. 
  -1  -2   5 201931.   3243. 
  -1  -2   5 199822.   3190. 
   1   2  -5 195784.   3382. 
  -1  -2   4 95253.0  2120.8 
  -1  -2   4 94584.2  2110.6 
   1   2  -4 97653.8  2209.5 
   1   2  -4 97115.9  1614.1 
   1   2  -3 499997.   3744. 
   1   2  -3 502326.   4680. 
  -1  -2   3 493133.   3105. 
  -1  -2   3 493890.   4564. 
   1   2  -3 489884.   3434. 
   1   2  -3 494196.   4308. 
   1   2  -2 191581.   1786. 
   1   2  -2 193518.   2540. 
  -1  -2   2 196417.   1719. 
   1   2  -2 197365.   2459. 
  -1  -2   1 40923.8  1207.6 
   1   2  -1 38976.0   647.5 
  -1  -2   1 40090.5  1307.4 
   1   2  -1 39011.3  1190.9 
   1   2  -1 40234.9  1137.6 
  -1  -2   0   43.53  177.87 
  -1  -2   0  -20.62  118.72 
  -1  -2   0   77.73  140.19 
   1   2   0  148.73  127.26 
  -1  -2  -1 19756.9   933.7 
  -1  -2  -1 21090.7   752.9 
  -1  -2  -1 21972.9   904.7 
   1   2   1 21632.2   879.0 
  -1  -2  -2 83808.7  1698.1 
   1   2   2 79900.9  1771.6 
  -1  -2  -2 80305.3  1910.0 
  -1  -2  -3 185896.   3093. 
   1   2   3 188995.   2949. 
  -1  -2  -4 2295.36  337.32 
  -1  -2  -4 2557.79  414.34 
  -1  -2  -4 2310.19  415.35 
   1   2   4 2014.65  309.20 
   1   2   4 2194.12  383.44 
  -1  -2  -5   56.79  229.72 
   1   2   5  -41.86  245.68 
   1   2   5   70.38  148.76 
  -1  -2  -5  470.68  233.57 
   1   2   6 3077.50  502.07 
   1   2   6 3573.24  365.57 
  -1  -2  -6 3039.84  468.40 
   1   2   6 3737.76  583.67 
  -1  -2  -6 3587.82  555.74 
  -1  -2  -7  639.49  274.40 
   1   2   7  810.89  365.93 
  -1  -2  -7  341.65  338.73 
   1   2   7  477.33  168.62 
   1   2   7  575.65  313.22 
  -1  -2  -7  656.51  307.80 
   1   2   8  470.94  288.54 
   1   2   8   65.74  313.67 
  -1  -2  -8  639.37  305.30 
  -1  -2  -8  313.32  328.44 
  -1  -2  -8  880.80  398.03 
  -1  -2  -9  139.80  277.31 
   1   2   9  128.52  345.16 
  -1  -2  -9  100.51  218.54 
   1   2   9 -153.45  249.63 
  -1  -2 -10 14351.3  1275.3 
  -1  -2 -10 15262.6  1353.2 
   1   2  10 14779.7  1364.6 
  -1  -2 -10 14879.7  1320.5 
  -1  -2 -11 2477.70  606.69 
   1   2  11 1820.25  413.16 
  -1  -2 -11 2061.80  590.16 
   1   2  12  286.00  107.36 
  -1  -2 -12 -197.34  318.43 
  -1  -2 -12  509.88  385.67 
   1   2  12  531.42  344.92 
  -1  -2 -12  175.45  269.88 
  -1  -2 -13 16086.6   649.0 
  -1  -2 -13 17570.2  1535.8 
  -1  -2 -13 14268.9  1413.2 
   1   2  13 16281.1  1614.7 
   1   2  13 16727.3   678.0 
   1   2  14  313.32  152.40 
  -1  -2 -14  326.77  176.92 
  -1  -2 -14  218.25  120.01 
  -1  -2 -15 20707.1   855.6 
  -1  -2 -15 20612.2   751.3 
   1   2  15 18560.4   739.5 
  -1  -2 -16 3567.56  319.60 
   1   2  16 3232.64  326.34 
  -1  -2 -16 3614.31  373.78 
  -1  -2 -17  -15.43  110.50 
  -1  -2 -17    0.95  147.08 
  -1  -2 -18 1273.82  234.89 
   1   2  18 1087.22  207.86 
  -1  -2 -18 1194.57  174.88 
   1   2  19 1856.02  177.13 
  -1  -2 -19 1850.45  247.63 
   1   2  19 1629.29  206.97 
  -1  -2 -20  -25.69   89.19 
   1   2  20  -52.70   82.13 
   1   2  20    1.48   55.83 
  -1  -2 -21  150.64   70.14 
   1   2  21  251.13   75.73 
   1   3 -22   54.55   54.53 
   1   3 -21 3108.50  237.80 
   1   3 -20  219.57  110.49 
   1   3 -19   95.89  146.27 
   1   3 -18  316.88  162.89 
   1   3 -17  320.71  174.97 
   1   3 -16 3601.21  370.74 
   1   3 -15 18374.0   802.7 
   1   3 -15 18680.1   803.0 
   1   3 -14 5813.77 1035.50 
   1   3 -14 4667.00  400.45 
   1   3 -14 5309.58  951.59 
   1   3 -14 5485.21  441.21 
   1   3 -13  420.90  262.77 
   1   3 -13  320.63  143.48 
   1   3 -13  642.33  432.44 
   1   3 -13  418.62  151.32 
  -1  -3  12 12431.1  1180.5 
   1   3 -12 11664.2   572.3 
   1   3 -12 13092.7  1388.8 
   1   3 -12 11637.4   592.0 
   1   3 -12 12330.7  1262.6 
   1   3 -11 3531.98  644.17 
   1   3 -11 3299.50  703.04 
  -1  -3  11 3370.73  612.80 
  -1  -3  11 3497.63  634.66 
  -1  -3  10 3761.72  619.24 
   1   3 -10 5509.97  862.87 
   1   3 -10 4366.80  672.09 
  -1  -3  10 4537.68  655.46 
  -1  -3  10 4124.04  624.58 
   1   3  -9 24218.3  1644.4 
  -1  -3   9 22661.1  1368.0 
  -1  -3   9 22334.8  1455.7 
  -1  -3   9 25936.2  1493.3 
  -1  -3   9 23836.7  1338.3 
  -1  -3   8   85.96  210.52 
  -1  -3   8   91.82  197.69 
  -1  -3   8   55.95  168.08 
  -1  -3   8  363.37  272.77 
   1   3  -8  -77.74  329.03 
  -1  -3   7 3968.84  562.56 
  -1  -3   7 4618.85  637.44 
  -1  -3   7 3724.68  606.00 
  -1  -3   7 3886.39  650.92 
   1   3  -7 4169.97  683.81 
   1   3  -6 6155.34  754.63 
  -1  -3   6 4515.56  580.19 
  -1  -3   6 4933.40  673.15 
  -1  -3   6 4858.96  661.56 
  -1  -3   6 5160.30  611.00 
  -1  -3   5 74427.5  2278.5 
  -1  -3   5 71272.3  2223.2 
  -1  -3   5 71948.3  2257.2 
   1   3  -5 76369.2  2358.8 
  -1  -3   5 71298.0  2163.6 
   1   3  -4 1228.17  338.30 
  -1  -3   4 1467.05  407.16 
   1   3  -4  739.41  198.07 
  -1  -3   4 1440.61  381.38 
  -1  -3   4 1172.20  317.12 
   1   3  -4 1093.75  350.71 
  -1  -3   4 1092.06  219.51 
  -1  -3   4  858.23  323.24 
  -1  -3   3  646.37  286.90 
  -1  -3   3  325.97  223.64 
   1   3  -3  330.08  247.55 
  -1  -3   3  249.60  260.51 
  -1  -3   3  290.81  192.51 
  -1  -3   3  236.07  107.66 
   1   3  -3  378.43  136.10 
  -1  -3   3  375.76  276.82 
  -1  -3   2 19853.2  1087.6 
  -1  -3   2 20508.6  1148.8 
  -1  -3   2 20637.4  1058.5 
   1   3  -2 19936.1   697.0 
   1   3  -2 19311.9  1004.7 
  -1  -3   2 20145.8  1088.8 
  -1  -3   1 10707.2   826.0 
   1   3  -1 9838.43  455.57 
   1   3  -1 10061.7   730.0 
  -1  -3   1 9405.43  771.26 
  -1  -3   1 9733.31  791.63 
  -1  -3   1 11222.7   792.3 
  -1  -3   0 86663.6  2238.1 
  -1  -3   0 90012.1  2301.7 
  -1  -3   0 89437.3  2314.2 
   1   3   0 89678.0  2122.5 
   1   3   1 40449.2  1468.2 
  -1  -3  -1 41818.4  1624.3 
  -1  -3  -1 39694.1  1506.8 
   1   3   2 9767.38  791.51 
  -1  -3  -2 11039.1   904.7 
  -1  -3  -2 9426.30  746.28 
  -1  -3  -3 1437.67  264.15 
  -1  -3  -3 1636.56  404.77 
  -1  -3  -3 2001.85  424.32 
   1   3   3 1901.23  396.16 
  -1  -3  -4 9732.37  553.45 
  -1  -3  -4 10124.6   859.6 
   1   3   4 9607.96  838.28 
  -1  -3  -4 10777.4   955.9 
   1   3   5 15904.2  1131.0 
  -1  -3  -5 15131.2  1163.1 
  -1  -3  -6 4754.71  670.99 
   1   3   6 4262.91  482.30 
   1   3   6 3841.61  619.44 
   1   3   7 32649.9  1791.2 
  -1  -3  -7 34874.3  1919.2 
  -1  -3  -8 12229.8  1224.9 
   1   3   8 11275.8  1113.2 
  -1  -3  -8 11753.3  1127.1 
   1   3   9  164.64  342.85 
  -1  -3  -9  -46.10  256.63 
   1   3  10 12399.9  1285.5 
  -1  -3 -10 14085.5  1360.7 
  -1  -3 -11 2313.46  596.05 
   1   3  11 2556.61  269.12 
  -1  -3 -11 1404.00  516.07 
   1   3  11 1627.45  517.42 
  -1  -3 -12 3499.77  761.13 
   1   3  12 2961.31  711.36 
   1   3  12 4628.26  376.03 
   1   3  13  448.86  312.95 
   1   3  13  737.66  177.61 
  -1  -3 -13  921.07  435.32 
  -1  -3 -14   24.61  508.04 
   1   3  14 -110.89  133.13 
  -1  -3 -15 1685.47  262.08 
   1   3  15 1795.92  260.04 
  -1  -3 -16  114.20  158.86 
   1   3  16 -103.16  130.00 
   1   3  17 7359.51  434.54 
  -1  -3 -17 7766.06  499.87 
  -1  -3 -18 1240.18  222.45 
   1   3  19 1775.07  165.27 
  -1  -3 -19 2153.51  232.20 
   1   3  19 1782.49  197.11 
  -1  -3 -20  471.07  106.98 
   1   3  20  389.76   95.29 
   1   4 -21  177.68   71.69 
   1   4 -20   90.03   99.30 
   1   4 -19 1298.01  203.06 
   1   4 -18   11.12  145.46 
   1   4 -18   83.80   81.81 
   1   4 -17 2374.22  245.88 
   1   4 -17 2402.43  302.23 
   1   4 -16 4170.43  342.06 
   1   4 -16 4091.03  390.37 
   1   4 -15 16901.2   753.3 
   1   4 -14 1493.63  259.10 
   1   4 -14 1584.06  216.43 
   1   4 -13 3243.93  314.65 
   1   4 -13 3237.12  337.86 
   1   4 -13 4983.50  893.30 
   1   4 -13 4595.33  918.69 
   1   4 -12 3777.07  353.19 
   1   4 -12 4700.86  887.42 
   1   4 -12 4496.26  354.81 
   1   4 -12 3696.76  734.40 
  -1  -4  12 3672.06  724.80 
   1   4 -11 8387.34 1000.61 
  -1  -4  11 6404.36  902.69 
   1   4 -11 8531.83 1171.71 
   1   4 -11 8013.64  482.71 
  -1  -4  11 8489.68  985.23 
   1   4 -11 7454.62  449.20 
  -1  -4  10 7308.54  924.76 
  -1  -4  10 8174.66  963.12 
   1   4 -10 7325.44 1068.33 
  -1  -4  10 7518.36  906.03 
  -1  -4   9 18942.7  1520.7 
   1   4  -9 20919.8  1646.3 
  -1  -4   9 19262.4  1320.6 
  -1  -4   9 20244.8  1515.3 
  -1  -4   9 20893.3  1478.9 
  -1  -4   8 6205.22  734.80 
  -1  -4   8 7459.71  912.52 
  -1  -4   8 6327.00  849.15 
   1   4  -8 8261.46 1019.59 
  -1  -4   8 7379.81  926.80 
  -1  -4   7  -77.32  332.64 
  -1  -4   7  383.81  352.15 
  -1  -4   7  251.18  267.68 
   1   4  -7  136.00  299.35 
  -1  -4   7  159.53  239.24 
  -1  -4   6 -187.73  325.57 
   1   4  -6  197.49  266.50 
  -1  -4   6  461.23  281.90 
  -1  -4   6 -187.36  337.69 
  -1  -4   6   49.89  242.92 
  -1  -4   5 13085.0  1064.6 
   1   4  -5 13483.5  1085.5 
  -1  -4   5 12863.4  1145.3 
   1   4  -5 13847.6  1164.2 
  -1  -4   5 13329.8  1135.7 
  -1  -4   5 13784.2  1135.3 
   1   4  -5 14153.8   876.8 
   1   4  -4  687.50  318.39 
  -1  -4   4  597.03  300.78 
  -1  -4   4  671.36  340.05 
  -1  -4   4  487.45  264.67 
  -1  -4   4  412.10  357.67 
   1   4  -4  728.08  347.28 
   1   4  -4  785.89  193.37 
  -1  -4   4  666.44  214.78 
   1   4  -3 2156.96  314.91 
  -1  -4   3 2001.91  516.16 
  -1  -4   3 1425.76  424.03 
  -1  -4   3 2352.87  469.19 
  -1  -4   3 2183.99  322.83 
   1   4  -3 1967.29  455.55 
  -1  -4   3 2230.70  560.82 
   1   4  -2 47236.2  1848.5 
   1   4  -2 49084.4  1313.3 
  -1  -4   2 50498.2  2044.2 
  -1  -4   2 45979.3  2007.8 
  -1  -4   2 49094.3  1976.4 
   1   4  -1 6503.16  455.23 
   1   4  -1 6393.98  705.23 
  -1  -4   1 7362.31  764.33 
  -1  -4   1 6112.33  766.20 
  -1  -4   0 14358.0  1027.7 
  -1  -4   0 14975.9  1173.3 
   1   4   0 13460.8   996.3 
  -1  -4  -1 10227.4   998.4 
   1   4   1 11638.9   969.7 
  -1  -4  -2  687.20  248.62 
  -1  -4  -2 1186.31  463.93 
  -1  -4  -2 1024.02  366.30 
  -1  -4  -2  742.69  291.94 
   1   4   2  511.50  300.83 
  -1  -4  -3 3838.48  651.06 
  -1  -4  -3 4046.72  676.54 
  -1  -4  -3 3994.89  466.46 
   1   4   3 3383.12  590.91 
  -1  -4  -3 3726.73  580.41 
  -1  -4  -4  710.72  420.73 
   1   4   4 1345.76  420.16 
  -1  -4  -4 1367.28  500.48 
  -1  -4  -4 1292.97  396.33 
   1   4   5 13172.2  1134.0 
  -1  -4  -5 12109.6  1200.8 
   1   4   6 11257.2  1087.2 
   1   4   6 10725.4   884.4 
  -1  -4  -6 10073.9  1139.6 
   1   4   7 7782.43  953.73 
  -1  -4  -7 6431.02  944.39 
  -1  -4  -8   42.37  343.63 
  -1  -4  -8 -128.31  336.66 
   1   4   8  221.93  410.96 
  -1  -4  -9 2700.82  710.62 
  -1  -4  -9 2845.44  608.72 
   1   4   9 2267.13  578.92 
   1   4  10 2029.50  252.49 
  -1  -4 -10 1864.39  551.39 
   1   4  10 2937.66  770.94 
  -1  -4 -11 2411.43  741.20 
   1   4  11 3134.83  331.49 
  -1  -4 -11 3150.63  711.24 
   1   4  11 1995.26  603.22 
   1   4  12 3726.20  357.87 
   1   4  12 3527.54  798.65 
   1   4  13  -21.40  142.85 
  -1  -4 -13  354.60  477.47 
   1   4  14 5662.71  433.72 
  -1  -4 -14 5707.40  981.88 
  -1  -4 -15 1907.19  577.13 
   1   4  15 2194.87  276.84 
  -1  -4 -16  966.04  218.54 
   1   4  16  681.11  164.52 
   1   4  17  482.08  135.24 
  -1  -4 -17  468.77  154.57 
  -1  -4 -18 1251.14  191.34 
   1   4  19  574.93  116.72 
  -1  -4 -19  587.62  131.36 
   1   4  19  595.79   98.08 
  -1  -4 -20 2405.30  165.13 
   1   4  20 2246.39  149.36 
   1   5 -20   46.35   61.67 
   1   5 -19 1722.07  176.89 
   1   5 -19 1570.74  181.39 
   1   5 -18  727.69  153.27 
   1   5 -18  692.67  165.90 
   1   5 -17 1020.72  219.76 
   1   5 -17 1366.03  182.17 
   1   5 -16 2942.01  271.25 
   1   5 -16 2809.28  266.60 
   1   5 -16 3000.23  320.54 
   1   5 -15 1152.49  237.95 
   1   5 -15 1439.70  222.30 
   1   5 -15 1432.65  206.80 
   1   5 -14 5217.72  387.47 
   1   5 -14 4653.63  400.78 
   1   5 -14 5325.56  407.35 
   1   5 -13  518.96  165.45 
   1   5 -13  400.75  151.10 
  -1  -5  13   43.07  275.07 
   1   5 -13  322.67  133.62 
   1   5 -12  156.09  135.55 
   1   5 -12   19.76  120.04 
   1   5 -12  -19.76  280.45 
   1   5 -12 -301.35  132.79 
   1   5 -12  142.85  111.81 
   1   5 -11 4077.28  345.84 
   1   5 -11 4973.36  999.65 
   1   5 -11 3521.79  334.91 
   1   5 -11 4142.84  365.19 
   1   5 -11 4083.38  357.38 
   1   5 -10 2945.40  296.28 
   1   5 -10 3611.31  336.94 
   1   5 -10 3233.77  325.98 
   1   5 -10 3392.52  310.44 
   1   5 -10 3624.88  797.91 
   1   5  -9 4474.63  353.78 
   1   5  -9 6379.86 1013.64 
   1   5  -9 5003.44  378.42 
   1   5  -9 5165.98  380.18 
  -1  -5   9 5435.13  921.87 
  -1  -5   9 4554.56  849.94 
  -1  -5   8  497.05  377.55 
   1   5  -8  814.34  464.50 
  -1  -5   8  138.79  328.33 
  -1  -5   7 21730.8  1708.4 
  -1  -5   7 23579.5  1772.5 
   1   5  -7 22062.6  1738.7 
  -1  -5   7 22589.6  1678.1 
   1   5  -6 14202.4  1343.2 
  -1  -5   6 13418.3  1321.0 
  -1  -5   6 15139.8  1377.1 
  -1  -5   6 15070.7  1375.3 
  -1  -5   5 7838.17 1030.34 
   1   5  -5 8264.53  996.34 
  -1  -5   5 8519.14 1060.12 
   1   5  -5 7372.51  923.36 
  -1  -5   5 9997.74 1129.97 
  -1  -5   4 5863.91  874.82 
   1   5  -4 6110.89  825.38 
  -1  -5   4 5948.18  841.24 
   1   5  -4 5769.66  802.79 
  -1  -5   3 3358.43  638.76 
  -1  -5   3 3895.54  685.70 
   1   5  -3 3645.94  622.10 
  -1  -5   2 9206.46 1065.63 
   1   5  -2 9939.87  977.85 
   1   5  -1 -244.65  294.38 
  -1  -5   1 -275.15  407.41 
   1   5   0 3713.14  626.47 
  -1  -5   0 3783.11  731.23 
  -1  -5  -1 6457.27  714.28 
  -1  -5  -1 6396.10  719.66 
  -1  -5  -1 4896.83  782.29 
  -1  -5  -1 5512.78  841.56 
   1   5   1 6170.57  814.44 
  -1  -5  -2 54442.7  2115.0 
  -1  -5  -2 55239.1  2526.9 
  -1  -5  -2 53796.8  2044.2 
  -1  -5  -2 50891.9  2504.1 
   1   5   2 50965.8  2280.8 
  -1  -5  -3 9726.78  921.87 
  -1  -5  -3 9518.54  857.38 
  -1  -5  -3 9932.47 1131.08 
   1   5   3 9261.14 1005.62 
  -1  -5  -3 9286.88 1114.81 
  -1  -5  -4  965.97  419.58 
  -1  -5  -4 1069.90  568.10 
   1   5   4 1400.60  471.87 
  -1  -5  -5  102.33  356.90 
  -1  -5  -5 -415.26  375.45 
   1   5   5   44.19  293.80 
   1   5   6 32088.3  2030.6 
  -1  -5  -6 34556.0  2171.5 
  -1  -5  -6 36356.6  2386.6 
  -1  -5  -7 36493.7  2304.2 
   1   5   7 32201.8  2112.9 
  -1  -5  -7 33664.8  2350.8 
  -1  -5  -8 1568.49  522.51 
   1   5   8 1407.11  225.57 
  -1  -5  -8 1399.79  522.58 
  -1  -5  -8 1158.65  599.25 
   1   5   8 1835.60  616.98 
  -1  -5  -9 38219.4  2267.1 
   1   5   9 36533.1  2386.9 
  -1  -5  -9 37461.1  2462.5 
   1   5   9 42229.4  1123.2 
   1   5  10 34255.6  2368.9 
   1   5  10 37921.0  1081.4 
  -1  -5 -10 33742.0  2353.0 
  -1  -5 -11 15152.1  1614.7 
  -1  -5 -11 14771.7  1699.8 
   1   5  11 16447.9   734.5 
   1   5  12 34858.9  1067.5 
  -1  -5 -12 30528.0  2393.1 
   1   5  13  -81.17  171.30 
  -1  -5 -13  444.32  298.14 
  -1  -5 -14 2990.18  691.20 
   1   5  14 3079.15  326.28 
   1   5  15   91.15  118.60 
  -1  -5 -15 -892.10  428.11 
   1   5  16   -3.13   99.96 
  -1  -5 -16   47.67  116.63 
   1   5  17   89.30   82.43 
  -1  -5 -17  -34.37  101.52 
  -1  -5 -18 2320.48  216.19 
   1   5  19 7843.30  279.24 
  -1  -5 -19 7849.47  290.79 
   1   6 -19  139.32   68.08 
   1   6 -18 1773.40  231.25 
   1   6 -18  783.11  121.98 
   1   6 -17  516.08  147.08 
   1   6 -17  255.97  110.45 
   1   6 -16 1707.14  222.67 
   1   6 -16 2033.39  240.25 
   1   6 -15  461.72  168.59 
   1   6 -15  625.28  163.52 
   1   6 -15  513.14  127.59 
   1   6 -15  455.74  133.46 
   1   6 -14 1769.70  255.80 
   1   6 -14 2067.30  248.62 
   1   6 -14 1824.18  232.67 
   1   6 -13 1414.53  215.09 
   1   6 -13  862.53  219.13 
   1   6 -13  972.86  193.57 
   1   6 -13  828.46  184.14 
   1   6 -12 7948.87  482.05 
   1   6 -12 7598.04  499.36 
  -1  -6  12 8483.74 1181.93 
   1   6 -12 8371.79  519.90 
   1   6 -12 7816.32  513.83 
  -1  -6  11 1769.13  516.20 
   1   6 -11 1059.17  195.38 
   1   6 -11 1057.90  223.55 
   1   6 -11 1066.58  220.97 
   1   6 -11 1105.27  223.54 
   1   6 -10  840.62  191.93 
  -1  -6  10  547.92  401.30 
   1   6 -10  655.63  177.53 
   1   6 -10  842.19  175.99 
   1   6  -9  298.38  144.64 
   1   6  -9  240.53  140.80 
   1   6  -9  326.04  150.30 
  -1  -6   9  789.25  487.58 
   1   6  -9   88.46  240.72 
   1   6  -9  531.02  157.36 
   1   6  -8 1072.22  196.92 
   1   6  -8 1263.74  215.48 
   1   6  -8 1138.65  207.89 
   1   6  -8 1518.31  627.06 
   1   6  -8 1008.26  185.04 
   1   6  -8 1636.53  252.49 
   1   6  -7 1396.34  201.98 
   1   6  -7 1500.24  211.73 
   1   6  -7 1577.84  229.51 
   1   6  -7 1956.81  658.95 
  -1  -6   7 1500.42  437.01 
   1   6  -7 1519.55  232.15 
   1   6  -7 1406.71  208.08 
   1   6  -6 4147.20  343.28 
   1   6  -6 4017.77  341.24 
   1   6  -6 4475.73  363.36 
   1   6  -6 4727.95  870.52 
   1   6  -6 4456.35  369.83 
  -1  -6   6 4395.67  853.08 
   1   6  -6 3779.89  323.04 
   1   6  -5 4538.25  353.45 
  -1  -6   5 4718.66  880.29 
   1   6  -5 4587.26  864.51 
   1   6  -5 3307.74  688.48 
  -1  -6   4 1419.52  470.63 
   1   6  -4 1325.18  503.33 
   1   6  -4  846.66  391.53 
  -1  -6   3 3960.82  808.14 
  -1  -6   3 2924.81  613.28 
   1   6  -3 3112.79  655.72 
  -1  -6   2 39889.3  2393.4 
  -1  -6   2 39796.9  2229.1 
  -1  -6   2 37637.4  2236.5 
   1   6  -2 36306.9  2155.1 
  -1  -6   1  733.23  331.49 
  -1  -6   1 1068.29  334.24 
  -1  -6   1  683.45  315.45 
   1   6  -1  787.57  446.64 
   1   6   0 1720.89  497.39 
  -1  -6   0 1069.90  341.57 
  -1  -6   0 1847.09  633.04 
  -1  -6   0 1480.98  577.90 
   1   6   1   88.56  264.84 
  -1  -6  -1  361.96  403.91 
  -1  -6  -1 -240.52  378.82 
  -1  -6  -1  -40.70  224.93 
  -1  -6  -2 3025.94  577.85 
   1   6   2 2756.91  618.37 
  -1  -6  -2 3169.56  760.85 
   1   6   3  312.10  418.60 
  -1  -6  -3  159.22  344.24 
  -1  -6  -3 -172.48  606.25 
  -1  -6  -4    3.16  400.84 
  -1  -6  -4 -464.61  501.96 
   1   6   4  -14.94  251.01 
  -1  -6  -5  814.14  635.14 
  -1  -6  -5  338.08  361.61 
   1   6   5  285.89  255.79 
  -1  -6  -6 -211.50  366.73 
  -1  -6  -6  309.94  440.53 
  -1  -6  -6  -25.29  117.91 
   1   6   6 -360.75  479.17 
  -1  -6  -7 15465.0  1759.1 
  -1  -6  -7 15154.0  1630.8 
   1   6   7 12222.7  1400.9 
   1   6   8 48980.8  2820.1 
   1   6   8 56387.1  1344.6 
  -1  -6  -8 53501.6  3038.3 
  -1  -6  -8 58244.1  3363.2 
   1   6   9 69160.6  1511.0 
   1   6  10 27651.2   965.9 
   1   6  11 1229.42  251.49 
  -1  -6 -11 1054.09  499.30 
  -1  -6 -12 2465.32  676.22 
   1   6  12 3248.07  350.59 
   1   6  13  194.83  177.33 
   1   6  14  595.85  177.19 
   1   6  15  124.60  105.02 
   1   6  15  158.33   66.63 
   1   6  16  527.53  125.67 
  -1  -6 -16  431.33  128.43 
  -1  -6 -17 3467.28  238.79 
   1   6  17 3812.16  216.04 
   1   6  18 1625.50  125.50 
   1   7 -17  -65.05   70.96 
   1   7 -17  -34.51   81.61 
   1   7 -16  529.79  128.55 
   1   7 -16  438.94  118.84 
   1   7 -15  438.07  123.23 
   1   7 -15  912.76  167.16 
   1   7 -14 1761.15  199.43 
   1   7 -14 1423.43  178.37 
   1   7 -14 1558.73  217.67 
   1   7 -14 1611.76  226.76 
   1   7 -13 1923.49  229.12 
   1   7 -13 1925.49  220.42 
   1   7 -13 2082.36  273.23 
   1   7 -13 1717.28  246.86 
   1   7 -12 2146.71  251.42 
   1   7 -12 2349.03  252.67 
   1   7 -12 2217.63  287.93 
   1   7 -12 2159.80  280.86 
   1   7 -11 2552.29  304.19 
   1   7 -11 2529.49  288.61 
  -1  -7  11 3028.06  760.13 
   1   7 -11 2405.19  307.08 
   1   7 -11 2660.17  281.41 
   1   7 -10 19547.9   747.2 
   1   7 -10 19908.5   799.2 
   1   7 -10 19130.0   774.2 
   1   7 -10 20169.7   815.9 
   1   7  -9 1727.00  243.89 
   1   7  -9 1532.82  268.64 
  -1  -7   9 1407.30  496.36 
   1   7  -9 1724.23  246.85 
   1   7  -9 1479.32  221.76 
   1   7  -8  -16.61  147.86 
   1   7  -8   15.60  139.84 
   1   7  -8  -51.70  138.68 
   1   7  -8   53.10  126.37 
  -1  -7   8  -25.20  353.07 
   1   7  -7 12249.8   645.2 
   1   7  -7 10578.5   588.8 
   1   7  -7 10885.8   598.6 
   1   7  -7 10865.0   581.8 
   1   7  -6 1994.28  260.57 
  -1  -7   6 2598.73  735.71 
   1   7  -6 2247.33  279.95 
   1   7  -6 2508.88  297.26 
   1   7  -6 2406.55  304.59 
  -1  -7   6 2874.27  814.20 
   1   7  -6 1807.10  553.84 
  -1  -7   5  138.53  422.04 
  -1  -7   5   30.07  351.14 
   1   7  -5  153.53  148.40 
   1   7  -5   93.31  299.15 
   1   7  -5   -7.16  116.52 
   1   7  -5  -50.15  153.49 
   1   7  -5  -75.71  113.02 
   1   7  -4 90716.8  1655.8 
  -1  -7   4 86830.2  3511.2 
  -1  -7   4 93638.7  3832.2 
   1   7  -4 88976.9  3766.7 
   1   7  -4 90623.5  1646.8 
   1   7  -4 91773.6  1693.2 
  -1  -7   4 99885.7  4170.9 
   1   7  -4 85888.5  3760.9 
   1   7  -4 91273.8  1698.0 
  -1  -7   3 36838.1  2519.6 
  -1  -7   3 34403.5  2262.6 
   1   7  -3 34716.3  1020.2 
   1   7  -3 35115.7  1059.3 
   1   7  -3 35521.4  1028.6 
   1   7  -3 31261.1  2218.0 
   1   7  -3 33892.5  2301.5 
   1   7  -3 34685.0  1035.3 
  -1  -7   3 38416.5  2405.3 
   1   7  -2 -165.98  232.84 
   1   7  -2 -161.13  232.94 
   1   7  -2   29.12  111.73 
  -1  -7   2  346.16  397.32 
   1   7  -2   98.98  108.00 
   1   7  -2  226.44  135.72 
  -1  -7   2 -243.05  442.68 
  -1  -7   2  221.43  336.20 
   1   7  -1 45695.3  1191.0 
   1   7  -1 40517.4  2507.6 
   1   7  -1 45393.4  1174.8 
  -1  -7   1 44302.5  2675.0 
  -1  -7   1 46918.8  2829.4 
   1   7  -1 44036.0  1143.5 
  -1  -7   1 40905.6  2392.8 
  -1  -7   0  317.24  164.47 
  -1  -7   0 -113.14  349.94 
   1   7   0  -52.27  341.16 
   1   7   0    1.83  125.19 
   1   7   0  114.65  122.21 
  -1  -7   0 -194.09  547.20 
  -1  -7   0  583.00  491.58 
  -1  -7  -1 7556.06  483.13 
  -1  -7  -1 9499.25 1311.52 
   1   7   1 6409.38 1004.95 
  -1  -7  -1 6871.52  913.91 
  -1  -7  -1 7687.59 1159.64 
   1   7   1 8238.38  517.66 
   1   7   1 7314.45  493.16 
  -1  -7  -2 11363.3  1394.4 
   1   7   2 9114.40 1218.00 
  -1  -7  -2 9854.20  551.13 
  -1  -7  -2 10071.4  1403.8 
  -1  -7  -3 5782.18 1109.87 
  -1  -7  -3 4629.15  379.96 
   1   7   3 5461.37  965.36 
  -1  -7  -3 3809.02  877.40 
  -1  -7  -4  -57.10  103.62 
   1   7   4  235.52  224.98 
  -1  -7  -4 -340.78  401.92 
  -1  -7  -4 -313.07  446.33 
  -1  -7  -5 5409.08  397.45 
  -1  -7  -5 6275.53 1169.75 
  -1  -7  -6 4656.38 1068.15 
  -1  -7  -6 4083.13  341.86 
   1   7   7 44348.8  1217.3 
  -1  -7  -7 44451.5  1098.6 
   1   7   8 3723.89  410.69 
   1   7   9  854.06  231.82 
   1   7  10  101.32  169.98 
  -1  -7 -10   84.67  481.49 
  -1  -7 -11  -81.83  300.68 
   1   7  11   -2.43  158.18 
   1   7  11   13.70   76.30 
   1   7  12 2072.56  263.93 
   1   7  13  945.82  181.37 
   1   7  14 2524.19  234.38 
  -1  -7 -15  212.23   90.40 
   1   7  15  180.45   86.56 
   1   7  16    1.66   49.25 
  -1  -7 -16   37.05   57.91 
   1   8 -15   77.43   77.85 
   1   8 -14 1241.97  162.91 
   1   8 -14 1317.93  170.33 
   1   8 -13  869.52  171.93 
   1   8 -13  612.69  154.37 
   1   8 -13  543.52  103.36 
   1   8 -12 1181.12  196.31 
   1   8 -12 1215.56  164.70 
   1   8 -12 1131.08  171.43 
   1   8 -12 1056.90  190.73 
   1   8 -11  932.53  167.56 
   1   8 -11 1376.41  186.31 
   1   8 -11  989.30  190.10 
   1   8 -11 1114.89  206.54 
   1   8 -10  348.95  161.50 
   1   8 -10  358.70  153.26 
   1   8 -10  368.51  126.74 
   1   8 -10  530.96  161.59 
   1   8  -9 5365.61  400.20 
   1   8  -9 5214.79  405.50 
   1   8  -9 5365.63  431.23 
   1   8  -9 5147.65  377.46 
   1   8  -8 2482.67  297.14 
   1   8  -8 2630.32  322.94 
   1   8  -8 2073.74  254.41 
   1   8  -8 2405.62  287.29 
   1   8  -7  136.20  160.18 
   1   8  -7  -14.56  147.73 
   1   8  -7   -6.80  149.02 
  -1  -8   7 -238.78  362.32 
   1   8  -7   28.15  124.47 
   1   8  -6 8427.51  548.00 
   1   8  -6 7845.48  489.50 
  -1  -8   6 6525.29 1088.70 
   1   8  -6 8128.01  525.02 
   1   8  -6 8012.10  510.11 
   1   8  -5 11008.4   603.1 
  -1  -8   5 10515.4  1307.0 
   1   8  -5 9975.45  564.41 
   1   8  -5 10708.2   577.6 
  -1  -8   4 10139.9  1316.4 
   1   8  -4 9683.28  560.02 
   1   8  -4 9704.34  565.33 
   1   8  -4 10636.3   593.3 
  -1  -8   3 12429.1  1434.6 
   1   8  -3 11452.8   614.8 
   1   8  -3 10668.9   594.3 
   1   8  -3 12360.7   648.7 
   1   8  -2 2582.75  332.66 
   1   8  -2 2435.70  303.54 
  -1  -8   2 2486.00  313.32 
  -1  -8   2 2453.91  670.10 
  -1  -8   2 1408.95  504.52 
   1   8  -1  163.37  144.36 
   1   8  -1  165.07  152.14 
  -1  -8   1  463.46  175.98 
  -1  -8   0 1850.93  521.69 
  -1  -8   0 1716.58  557.42 
  -1  -8   0 2392.32  291.02 
  -1  -8  -1  339.94  145.02 
  -1  -8  -1  -42.00  335.73 
  -1  -8  -2 3512.41  354.71 
  -1  -8  -2 3640.49  907.44 
  -1  -8  -3  419.48  164.26 
  -1  -8  -3  571.97  447.24 
  -1  -8  -4 2169.77  266.01 
  -1  -8  -4 2108.32  755.32 
  -1  -8  -5 4563.24  362.11 
  -1  -8  -5 4453.65  916.72 
  -1  -8  -6  611.26  154.79 
   1   8   6  698.95  213.74 
   1   8   7 3815.38  378.57 
  -1  -8  -7 3579.11  308.26 
   1   8   8  553.67  209.41 
   1   8   9  -14.24  159.17 
  -1  -8  -9  505.05  376.75 
   1   8  10 2032.22  255.02 
   1   8  10 1835.80  192.01 
   1   8  11  505.84  153.70 
   1   8  11  393.25   91.53 
   1   8  12    4.47  107.08 
   1   8  13  129.88   91.99 
  -1  -8 -14  114.47   64.82 
   1   8  14  -19.00   53.13 
  -1  -9  13 2196.22  170.02 
   1   9 -12 1956.53  176.12 
   1   9 -11 2668.17  194.48 
   1   9 -11 3224.45  246.86 
   1   9 -10  -66.10  102.68 
   1   9 -10   48.47   75.01 
   1   9 -10  -48.73   78.80 
   1   9  -9 6209.37  353.98 
   1   9  -9 5964.66  366.82 
   1   9  -9 5861.92  327.04 
   1   9  -8    6.00   95.12 
   1   9  -8  -64.20  118.97 
   1   9  -8   21.56  100.18 
   1   9  -7 1070.55  205.86 
   1   9  -7 1106.63  187.98 
   1   9  -7  907.14  162.78 
   1   9  -6  167.97  129.03 
  -1  -9   6   10.64  154.40 
   1   9  -6   73.31  114.10 
   1   9  -5 5837.83  391.24 
  -1  -9   5 5783.68  424.18 
   1   9  -5 6123.18  421.97 
   1   9  -4 2453.80  274.94 
  -1  -9   4 2599.41  302.27 
   1   9  -4 2144.57  286.63 
  -1  -9   3 2576.07  304.34 
  -1  -9   2  548.70  185.10 
  -1  -9   1 1033.35  226.08 
  -1  -9   0 3774.71  335.35 
  -1  -9  -1  269.94  120.20 
  -1  -9  -1-1672.64  556.46 
  -1  -9  -2-1888.18  575.49 
  -1  -9  -2  350.07  146.80 
   1   9   3  966.94  164.95 
  -1  -9  -3 1045.87  176.98 
  -1  -9  -4 2554.91  263.39 
  -1  -9  -5 3690.79  290.64 
   1   9   5 4066.63  364.34 
  -1  -9  -6 1715.46  193.90 
   1   9   6 1657.33  243.04 
   1   9   7  329.79  154.66 
   1   9   8  -17.71   93.00 
   1   9   8  331.10  154.48 
   1   9   9 1550.48  159.08 
   1   9   9 1595.47  194.91 
   1   9  10 1511.70  191.60 
   1   9  10  167.22   68.64 
   1   9  11 1521.04  151.77 
   1   9  12    7.50   48.44 
  -1 -10  10 -116.03   69.34 
  -1 -10   9  280.94   84.67 
  -1 -10   8 4789.59  276.69 
  -1 -10   7  330.19  118.30 
  -1 -10   6  -57.36   98.84 
  -1 -10   5  289.23  118.98 
  -1 -10   4 3294.05  269.67 
  -1 -10   3   59.64  104.35 
   1  10  -2   23.53   63.76 
  -1 -10   2   87.79  106.05 
   1  10  -1 1806.52  168.43 
  -1 -10   1 1892.62  210.96 
   1  10   0  311.60  107.46 
   1  10   0   80.04   77.90 
  -1 -10   0  283.50  121.64 
   1  10   1 4160.37  268.52 
   1  10   1 4073.59  245.82 
  -1 -10  -1 4089.34  279.32 
   1  10   2  860.28  142.49 
  -1 -10  -2  788.82  142.36 
  -1 -10  -3 1867.73  177.63 
   1  10   3 1969.49  192.70 
   1  10   3 1883.97  218.31 
  -1 -10  -4  346.30   87.33 
   1  10   4  282.12  101.09 
   1  10   4  192.40  113.20 
   1  10   5  -45.49   85.98 
   1  10   5  -35.14  106.38 
   1  10   6   36.41   74.96 
   1  10   6  243.63  101.26 
   1  10   7 -116.31   80.94 
   1  10   7   22.45   65.12 
   1  10   8  237.16   73.20 
   1  10   8  272.48   65.98 
   1  11  -2 2947.09  175.02 
   1  11  -1   -8.51   63.01 
   1  11   0 2272.06  153.71 
   1  11   1  445.59   76.51 
   2 -10  -8  144.49   78.42 
   2 -10  -7  -14.15   88.57 
   2 -10  -6    1.58   92.59 
   2 -10  -5 1836.10  211.38 
   2 -10  -5 1524.93  163.41 
   2 -10  -4 3599.92  247.43 
   2 -10  -4 3745.23  280.95 
   2 -10  -3 3888.70  298.06 
   2 -10  -3 3623.71  259.07 
   2 -10  -2  328.81  112.51 
   2 -10  -2  491.39  148.41 
  -2  10   2  353.12  105.00 
  -2  10   1   55.57   70.46 
   2 -10  -1  -49.46  100.01 
   2 -10  -1    2.43  115.18 
   2 -10   0 3364.20  260.92 
   2 -10   0 4193.28  320.23 
   2 -10   1  155.94  130.10 
   2 -10   2  -56.97  131.82 
   2 -10   3   83.30  103.90 
   2 -10   4 1326.11  167.12 
  -2  10  -4 1319.31  192.41 
   2 -10   5  251.97  100.25 
  -2  10  -5   52.14  103.30 
   2 -10   6 1637.90  156.62 
  -2  10  -6 1705.33  190.48 
  -2  10  -7 4481.56  269.29 
   2 -10   7 4345.25  224.32 
  -2  10  -8   70.73   75.91 
  -2  10  -9 3541.90  189.00 
   2  -9 -11  439.15   88.42 
   2  -9 -11  547.24  114.94 
   2  -9 -10  836.57  153.52 
   2  -9 -10  711.32  124.21 
   2  -9  -9  100.34  122.83 
  -2   9   9   66.91   66.06 
   2  -9  -8  114.79  112.67 
  -2   9   8  151.42   75.80 
   2  -9  -8   93.99  124.88 
  -2   9   7  -13.76   76.30 
   2  -9  -7   49.27  138.40 
   2  -9  -7  -48.64  106.01 
   2  -9  -6 1642.56  249.22 
  -2   9   6 1445.45  177.07 
   2  -9  -6 1266.93  194.01 
   2  -9  -5  446.16  176.60 
  -2   9   5  188.89  101.89 
   2  -9  -5  389.80  152.66 
   2  -9  -4  430.28  147.50 
   2  -9  -4  517.60  215.92 
  -2   9   4  322.30  118.73 
   2  -9  -3  983.32  217.34 
   2  -9  -3 1109.59  220.20 
   2  -9  -3  736.87  142.28 
   2  -9  -2 1300.60  238.49 
   2  -9  -2  928.41  167.28 
   2  -9  -1 1972.22  271.07 
   2  -9  -1 1817.18  210.55 
   2  -9   0  231.41  161.68 
  -2   9   0  159.02  167.11 
   2  -9   0  447.20  134.01 
  -2   9  -1 3956.31  379.77 
   2  -9   1 3731.60  359.79 
   2  -9   1 3028.54  263.32 
   2  -9   2  101.57   85.49 
  -2   9  -2  263.80  196.26 
   2  -9   2  111.93  153.23 
   2  -9   3 31763.1   945.2 
  -2   9  -3 31554.3   979.0 
   2  -9   3 30297.9   803.1 
   2  -9   4   29.76   80.26 
   2  -9   4 -111.72  132.91 
  -2   9  -4   30.33  178.15 
   2  -9   5 21764.3   737.3 
  -2   9  -5 20745.3   775.4 
   2  -9   5 20005.3   631.5 
  -2   9  -6 11472.9   571.9 
   2  -9   6 10861.4   504.6 
  -2   9  -6 11323.8   548.5 
   2  -9   6 10933.2   452.9 
   2  -9   7  562.12  111.70 
  -2   9  -7  607.46  175.79 
  -2   9  -7  871.91  204.79 
   2  -9   7  750.84  150.82 
   2  -9   8  133.85   75.69 
  -2   9  -8   48.64  135.01 
  -2   9  -8  196.88  130.13 
   2  -9   8   95.20   91.06 
   2  -9   9  587.37   99.21 
  -2   9  -9  738.83  160.43 
   2  -9   9  638.03  117.23 
  -2   9  -9 1046.08  189.91 
  -2   9 -10  146.18  105.32 
   2  -9  10  307.08   76.94 
  -2   9 -10  357.67  117.46 
   2  -9  10  420.80   84.01 
  -2   9 -11 1305.86  156.56 
  -2   9 -11 1299.69  166.68 
  -2   9 -12   17.33   66.86 
   2  -8 -15   22.04   47.96 
   2  -8 -14 2833.65  187.61 
   2  -8 -13 3465.36  254.36 
   2  -8 -13 3874.71  253.44 
   2  -8 -12 1896.51  199.79 
   2  -8 -12 1911.19  226.10 
   2  -8 -11  157.12  120.46 
  -2   8  11  351.10  100.02 
  -2   8  10  -91.99  106.32 
   2  -8 -10   71.95  137.30 
  -2   8   9  512.68  131.10 
   2  -8  -9  207.15  128.55 
   2  -8  -9   -8.87  157.21 
   2  -8  -8  818.45  179.31 
  -2   8   8  616.01  132.52 
   2  -8  -8  633.44  455.35 
   2  -8  -8 1088.05  230.26 
   2  -8  -7 16549.4   740.9 
   2  -8  -7 15307.9   662.3 
  -2   8   7 15392.3   614.4 
   2  -8  -7 16581.8  1626.4 
   2  -8  -7 15774.9  1582.5 
  -2   8   6  307.42  133.47 
   2  -8  -6  101.40  190.60 
   2  -8  -6 -127.20  148.46 
   2  -8  -6  468.91  379.87 
   2  -8  -5 45939.2  1233.9 
   2  -8  -5 42533.8  2725.7 
   2  -8  -5 42852.2  1062.7 
   2  -8  -5 41967.8  1109.2 
   2  -8  -4 1954.27  291.90 
   2  -8  -4 1507.20  221.25 
   2  -8  -3 4152.50  904.57 
   2  -8  -3 3259.05  302.12 
   2  -8  -3 3457.99  365.69 
   2  -8  -2 -397.79  309.04 
   2  -8  -2   28.24  153.37 
  -2   8   2  101.99  146.73 
   2  -8  -2  -81.53  111.63 
   2  -8  -1 15281.9   717.0 
  -2   8   1 15688.4   729.9 
   2  -8  -1 15103.1  1647.4 
   2  -8  -1 15020.3   642.0 
   2  -8   0  107.27  116.51 
   2  -8   0  -43.39  153.32 
   2  -8   0  305.28  303.49 
  -2   8   0   71.81  161.15 
   2  -8   1 50700.5  1176.0 
   2  -8   1 53314.2  3052.8 
   2  -8   1 55775.0  1354.9 
   2  -8   1 50756.5  3005.8 
  -2   8  -1 58039.1  1383.4 
   2  -8   2 6657.02 1091.50 
  -2   8  -2 8293.87  531.14 
  -2   8  -2 8542.10  543.89 
   2  -8   2 8757.81 1245.89 
   2  -8   2 8301.86  529.45 
   2  -8   2 8487.70  487.62 
  -2   8  -3 19906.4   827.4 
   2  -8   3 18146.4  1770.9 
   2  -8   3 20203.1  1839.1 
   2  -8   3 19464.1   795.7 
  -2   8  -3 20758.9   821.2 
   2  -8   3 18285.7   709.1 
   2  -8   4 12806.2  1443.7 
  -2   8  -4 14697.8   721.6 
   2  -8   4 15224.7   691.1 
  -2   8  -4 14204.3   680.7 
   2  -8   4 16099.4  1687.9 
   2  -8   4 14237.8   622.9 
   2  -8   5 7325.74  484.42 
   2  -8   5 6359.44 1055.18 
  -2   8  -5 7999.08  519.38 
   2  -8   5 9276.03 1228.89 
  -2   8  -5 7790.89  538.24 
  -2   8  -6 2507.11  322.74 
   2  -8   6 1523.19  543.27 
   2  -8   6 2079.53  268.65 
  -2   8  -6 2075.86  298.31 
   2  -8   7 3893.64  345.17 
  -2   8  -7 3951.74  374.40 
  -2   8  -7 3553.77  370.77 
   2  -8   8 1796.41  241.86 
  -2   8  -8 1529.77  233.78 
  -2   8  -8 1737.76  287.89 
  -2   8  -9  165.41  176.02 
   2  -8   9  129.95  101.16 
  -2   8  -9  219.22  145.28 
   2  -8  10 -134.28  115.30 
  -2   8 -10   66.24  125.94 
  -2   8 -10  -93.43  162.18 
  -2   8 -11  753.67  188.17 
   2  -8  11  667.75  119.24 
  -2   8 -11  640.53  161.74 
  -2   8 -12 1841.38  221.99 
  -2   8 -12 1877.48  229.87 
  -2   8 -13   49.79   95.70 
  -2   8 -13  228.64  110.89 
  -2   8 -14   43.06   80.70 
  -2   8 -14   31.86   68.29 
   2  -7 -17  165.30   63.36 
   2  -7 -16   44.37   72.21 
   2  -7 -16    3.74   58.71 
   2  -7 -15 15756.0   514.1 
   2  -7 -14 7705.48  406.98 
   2  -7 -14 7157.39  404.93 
   2  -7 -13 2521.35  265.45 
   2  -7 -13 2551.58  276.56 
  -2   7  12  280.10  131.74 
   2  -7 -12  215.87  135.22 
   2  -7 -12  236.74  139.26 
   2  -7 -12  227.20  248.78 
  -2   7  11  623.34  143.50 
   2  -7 -11  657.08  192.21 
   2  -7 -11  156.96  292.62 
   2  -7 -10 2052.56  687.68 
  -2   7  10 2079.49  247.76 
   2  -7 -10 1765.35  261.01 
   2  -7 -10 2131.63  289.15 
   2  -7  -9 12780.4  1423.8 
  -2   7   9 12221.6   567.8 
   2  -7  -9 12243.9   615.2 
   2  -7  -9 12745.5   654.7 
   2  -7  -9 13020.3  1601.0 
   2  -7  -8  937.27  338.80 
   2  -7  -8 1415.23  268.65 
   2  -7  -8 1452.02  236.99 
   2  -7  -8 1375.97  540.48 
  -2   7   8 1647.92  234.45 
   2  -7  -7 30033.8  1004.4 
   2  -7  -7 27250.7  2210.3 
   2  -7  -7 29034.9  2233.9 
   2  -7  -7 28972.4   943.2 
  -2   7   7 27234.2   858.7 
   2  -7  -6 6625.68  489.86 
   2  -7  -6 5987.59 1032.78 
   2  -7  -6 7134.59  479.32 
   2  -7  -6 6792.92 1110.49 
   2  -7  -6 6102.27  426.79 
  -2   7   5 -330.41  475.24 
   2  -7  -5  664.11  194.51 
   2  -7  -5  706.55  519.38 
   2  -7  -5  781.87  182.14 
   2  -7  -5  322.64  261.58 
  -2   7   4 2445.71  628.98 
   2  -7  -4 3058.80  789.49 
   2  -7  -4 3266.35  335.06 
  -2   7   4 3430.05  344.89 
   2  -7  -4 3107.21  713.80 
   2  -7  -4 3312.08  314.86 
   2  -7  -3  424.97  150.43 
  -2   7   3  246.45  145.62 
   2  -7  -3  216.23  151.61 
   2  -7  -3  667.49  480.15 
   2  -7  -2 29986.9   981.5 
   2  -7  -2 29042.6  2249.7 
  -2   7   2 26320.5  1998.5 
  -2   7   2 30547.2   985.7 
   2  -7  -2 29549.1   899.7 
   2  -7  -1 8161.16  514.75 
  -2   7   1 8634.40  525.08 
   2  -7  -1 8277.60 1156.97 
  -2   7   1 8832.16 1159.79 
   2  -7  -1 7852.64  463.33 
   2  -7   0  844.94  174.38 
  -2   7   0  710.23  189.30 
  -2   7   0  677.55  309.88 
  -2   7   0  894.40  194.09 
   2  -7   0 1239.57  560.27 
   2  -7   0  590.68  135.87 
  -2   7   0  307.81  269.74 
   2  -7   1 2077.67  246.08 
   2  -7   1 1864.15  258.51 
   2  -7   1 2199.31  647.48 
  -2   7  -1  829.66  357.00 
  -2   7  -1 2036.77  273.46 
   2  -7   1 1178.62  455.26 
  -2   7  -1 1760.55  255.00 
  -2   7  -1  837.74  263.45 
   2  -7   2 13365.0   649.5 
  -2   7  -2 13215.9  1371.5 
   2  -7   2 13522.1  1498.7 
  -2   7  -2 13721.0   654.7 
   2  -7   2 14671.1  1476.0 
  -2   7  -2 14456.4   687.1 
  -2   7  -2 13200.6  1405.4 
   2  -7   2 13222.3  1441.0 
   2  -7   3 4516.72  865.68 
  -2   7  -3 5917.25  941.63 
  -2   7  -3 4805.45  418.27 
   2  -7   3 4804.90  895.42 
   2  -7   3 4583.99  391.62 
  -2   7  -3 5000.36  402.91 
   2  -7   3 5191.44  919.52 
  -2   7  -3 5253.08  923.00 
   2  -7   4 12301.9  1459.7 
  -2   7  -4 12809.2  1362.5 
  -2   7  -4 13828.8   657.4 
  -2   7  -4 13749.2   694.6 
   2  -7   4 12428.6  1401.2 
  -2   7  -5 1689.73  268.46 
   2  -7   5  960.29  432.86 
  -2   7  -5 1731.49  256.30 
  -2   7  -5  926.28  461.93 
  -2   7  -6   74.07  153.95 
  -2   7  -6  191.22  146.42 
  -2   7  -7  675.07  191.59 
   2  -7   7  722.57  465.95 
  -2   7  -7 1166.33  243.37 
  -2   7  -8 6211.72  483.46 
   2  -7   8 6288.75 1012.47 
  -2   7  -8 6207.89  459.44 
  -2   7  -9  887.31  248.24 
  -2   7  -9  958.34  230.12 
   2  -7   9  189.83  457.92 
  -2   7 -10  438.49  194.44 
  -2   7 -10  174.28  181.90 
  -2   7 -11  548.43  205.96 
  -2   7 -11  355.96  195.55 
  -2   7 -12  121.01  167.14 
  -2   7 -12 -105.10  166.29 
  -2   7 -13   46.56  157.84 
  -2   7 -13  106.93  141.56 
  -2   7 -14 2229.57  250.44 
  -2   7 -14 2370.62  239.05 
  -2   7 -15  -76.68  109.86 
  -2   7 -15 -125.94  101.15 
  -2   7 -16 2513.32  200.11 
  -2   7 -16 2449.56  182.96 
   2  -6 -18 1387.55  139.30 
   2  -6 -18 1280.93  131.10 
   2  -6 -17 13880.0   490.3 
   2  -6 -17 13371.0   460.0 
   2  -6 -16 7552.50  400.01 
   2  -6 -16 7617.20  416.02 
   2  -6 -15 36895.8   936.6 
   2  -6 -14   89.53  136.93 
   2  -6 -14  119.06  138.39 
   2  -6 -14  465.61  352.35 
   2  -6 -13  382.77  166.29 
   2  -6 -13  370.54  168.15 
   2  -6 -12 6371.12  464.69 
   2  -6 -12 5295.31 1038.29 
  -2   6  12 6607.61  414.69 
  -2   6  11  742.80  160.96 
   2  -6 -11  950.55  239.35 
   2  -6 -10 1362.77  736.35 
  -2   6  10  988.61  190.82 
   2  -6 -10  753.40  173.84 
   2  -6 -10  660.75  201.92 
  -2   6   9 1759.91  615.06 
   2  -6  -9 1160.06  222.19 
   2  -6  -9  677.21  328.35 
  -2   6   9 1296.62  208.31 
   2  -6  -9 1369.77  216.99 
   2  -6  -9  998.10  558.70 
   2  -6  -8  777.55  503.57 
  -2   6   8  329.28  137.91 
   2  -6  -8  699.21  172.70 
   2  -6  -8  652.84  192.25 
   2  -6  -8 1189.15  630.89 
  -2   6   8 -315.72  307.86 
   2  -6  -7  348.41  374.62 
   2  -6  -7  227.69  128.31 
  -2   6   7   36.02  105.57 
   2  -6  -7  286.31  148.38 
   2  -6  -7  -95.59  365.90 
   2  -6  -7  144.39  107.75 
  -2   6   7   20.80  240.51 
   2  -6  -6  456.75  173.14 
   2  -6  -6  289.95  362.78 
   2  -6  -6  210.23  329.49 
   2  -6  -6  213.63  118.54 
  -2   6   6  337.41  250.06 
   2  -6  -5  115.95  127.10 
   2  -6  -5   82.86  394.67 
   2  -6  -5  333.17  296.62 
   2  -6  -5   -4.16   91.76 
  -2   6   5 -113.65  283.98 
   2  -6  -4 28450.3   909.2 
   2  -6  -4 28619.1   852.1 
  -2   6   4 26812.8  1899.8 
   2  -6  -4 28314.1  1999.6 
   2  -6  -4 28084.5  2093.7 
  -2   6   3  357.05  261.65 
   2  -6  -3  362.76  262.24 
   2  -6  -3 -373.10  544.02 
   2  -6  -2 3528.86  670.91 
   2  -6  -2 3568.47  759.68 
  -2   6   2 2967.69  640.69 
   2  -6  -1 13022.5  1335.1 
   2  -6  -1 13991.7  1203.3 
  -2   6   1 12165.6  1222.5 
  -2   6   0 1333.21  404.54 
   2  -6   0 1199.56  447.61 
   2  -6   0 2457.33  545.89 
   2  -6   1 11163.6  1144.8 
  -2   6  -1 10934.1  1140.6 
   2  -6   1 9433.37 1199.12 
  -2   6  -2 4784.30  800.74 
   2  -6   2 5654.13  839.24 
  -2   6  -2 5051.43  776.90 
   2  -6   2 3634.59  716.49 
   2  -6   3 6076.88  912.99 
  -2   6  -3 6823.82  929.98 
  -2   6  -3 5500.13  846.02 
  -2   6  -3 6792.92  450.05 
   2  -6   3 6231.24  976.05 
   2  -6   3 6652.87  931.30 
   2  -6   4  181.99  268.54 
   2  -6   4  143.24  100.99 
   2  -6   4  323.01  464.70 
   2  -6   4  194.28  279.15 
  -2   6  -4  142.49  124.54 
  -2   6  -4  267.29  125.44 
  -2   6  -4  754.88  402.87 
   2  -6   4   97.91  104.65 
   2  -6   5  362.40  122.90 
   2  -6   5 -201.39  336.47 
  -2   6  -5  264.62  282.70 
  -2   6  -5   79.32  127.52 
  -2   6  -5   24.41  113.34 
   2  -6   5 -358.75  353.38 
   2  -6   5   11.87  119.90 
  -2   6  -6  208.63  111.75 
   2  -6   6  105.66  310.34 
   2  -6   6  127.03  279.67 
  -2   6  -6   -8.51  304.95 
  -2   6  -6  370.47  169.67 
   2  -6   6  -24.88   99.99 
   2  -6   6  154.43  112.23 
  -2   6  -7 4254.15  777.38 
  -2   6  -7 4113.28  828.31 
  -2   6  -7 4684.81  413.03 
  -2   6  -7 3796.55  349.27 
   2  -6   7 4490.11  341.68 
   2  -6   7 4096.52  821.72 
   2  -6   7 4014.64  319.10 
  -2   6  -8  -22.47  143.65 
   2  -6   8  465.24  363.97 
   2  -6   8  239.38  122.71 
  -2   6  -8  212.71  240.49 
  -2   6  -8  -57.51  351.73 
  -2   6  -8   60.67  126.11 
   2  -6   8   78.48   96.97 
  -2   6  -9  319.67  150.85 
  -2   6  -9  244.80  142.79 
   2  -6   9  430.36  116.44 
  -2   6 -10 1416.29  275.72 
   2  -6  10 1245.49  186.99 
   2  -6  10 1699.16  533.76 
  -2   6 -10 1258.61  242.32 
   2  -6  11 1072.89  176.05 
  -2   6 -11 1066.72  226.77 
  -2   6 -11 1241.56  261.10 
  -2   6 -12 1468.20  251.27 
  -2   6 -12 2015.58  317.36 
   2  -6  12 1809.97  217.24 
  -2   6 -13   69.96  155.78 
   2  -6  13  351.32  114.39 
  -2   6 -13  214.81  157.57 
  -2   6 -14  181.92  161.08 
  -2   6 -14    4.33  147.90 
  -2   6 -15 5156.63  380.77 
  -2   6 -15 5459.52  366.13 
  -2   6 -16 15143.0   570.2 
  -2   6 -16 15044.7   546.0 
  -2   6 -17 6290.24  310.21 
  -2   6 -17 6386.46  328.02 
  -2   6 -18  203.27   74.13 
  -2   6 -18  148.23   67.15 
   2  -5 -19 2477.62  189.23 
   2  -5 -19 2275.32  179.17 
   2  -5 -18 4658.54  302.95 
   2  -5 -18 4831.67  303.60 
   2  -5 -17 1455.90  210.24 
   2  -5 -17 1471.76  210.09 
   2  -5 -16 7510.77  451.39 
   2  -5 -16 8441.25 1225.24 
   2  -5 -15  192.45  138.98 
   2  -5 -15 -872.00  646.89 
   2  -5 -14 5537.00  429.13 
   2  -5 -14 4877.75  407.55 
   2  -5 -14 5213.25 1089.73 
   2  -5 -13 14623.7   703.1 
   2  -5 -13 14400.6   689.0 
   2  -5 -13 14561.8  1722.2 
   2  -5 -12 1618.27  267.52 
   2  -5 -12 1607.64  772.40 
  -2   5  12 1569.88  227.28 
  -2   5  11 7660.83  453.82 
  -2   5  11 9035.21 1226.97 
   2  -5 -11 9205.17  534.11 
   2  -5 -11 9658.20 1410.45 
   2  -5 -11 9160.35  558.67 
  -2   5  10 4135.43  325.44 
   2  -5 -10 4003.47  358.87 
   2  -5 -10 4564.99  400.64 
  -2   5  10 3676.57  795.80 
   2  -5 -10 3011.84  786.56 
   2  -5  -9 -363.35  611.38 
   2  -5  -9  292.60  132.47 
  -2   5   9  231.99   84.03 
   2  -5  -9  400.19  142.82 
  -2   5   9  929.22  437.22 
   2  -5  -9  160.37  353.70 
   2  -5  -8 1305.21  222.18 
   2  -5  -8  656.88  329.21 
   2  -5  -8 1110.36  656.19 
   2  -5  -8 1409.47  211.86 
  -2   5   8 1048.70  453.87 
   2  -5  -8  901.26  174.36 
   2  -5  -7 14732.6  1500.5 
   2  -5  -7 13648.4  1349.1 
  -2   5   7 13984.3  1345.5 
   2  -5  -6 19530.2  1658.5 
  -2   5   6 21526.9  1603.6 
   2  -5  -6 18952.1  1582.8 
   2  -5  -5 1011.66  464.93 
  -2   5   5  948.16  412.65 
   2  -5  -5 1129.02  543.45 
   2  -5  -4 1903.56  628.97 
  -2   5   4 1310.98  429.94 
   2  -5  -4 2296.08  601.77 
  -2   5   4 1585.11  454.36 
  -2   5   3 4292.82  699.21 
  -2   5   3 4431.60  719.99 
   2  -5  -3 4043.82  568.29 
  -2   5   2 97171.3  3002.9 
  -2   5   2 94020.5  3021.3 
   2  -5  -2 96324.1  3197.2 
   2  -5  -2 97296.5  2766.8 
   2  -5  -1 24486.1  1413.6 
  -2   5   1 22310.1  1378.7 
  -2   5   1 22369.1  1452.8 
   2  -5  -1 22791.5  1581.8 
   2  -5   0 51983.9  2094.9 
   2  -5   0 49455.0  2318.7 
  -2   5   0 45495.7  2057.7 
  -2   5   0 46894.2  1970.6 
   2  -5   1  805.84  415.02 
   2  -5   1  452.29  247.85 
  -2   5  -1  332.43  231.01 
   2  -5   2 6694.05  826.82 
   2  -5   2 5641.85  851.18 
  -2   5  -2 5529.50  734.15 
  -2   5  -3 2125.82  511.81 
  -2   5  -3 2116.68  492.65 
   2  -5   3 2374.78  536.74 
   2  -5   3 2061.39  555.82 
   2  -5   3 2040.46  522.20 
  -2   5  -4 2263.66  521.64 
   2  -5   4 1988.15  539.44 
  -2   5  -4 2118.50  521.96 
   2  -5   4 2441.63  576.78 
   2  -5   4 2036.05  541.25 
  -2   5  -5 8403.40 1034.80 
   2  -5   5 7796.40  995.75 
   2  -5   5 7770.06 1003.60 
   2  -5   6 4596.93  781.12 
   2  -5   6 4120.01  759.35 
  -2   5  -6 4110.43  707.38 
   2  -5   7 6863.78  984.66 
  -2   5  -7 5976.46  907.87 
  -2   5  -7 6135.19  923.85 
  -2   5  -8 1095.94  450.60 
   2  -5   8 1440.92  199.95 
   2  -5   8 1525.04  454.52 
  -2   5  -8  853.92  447.38 
   2  -5   9  967.14  308.52 
  -2   5  -9  137.46  222.07 
   2  -5   9  987.97  173.92 
  -2   5  -9  513.61  424.58 
   2  -5  10 1109.96  495.76 
  -2   5 -10  416.73  170.16 
   2  -5  10  243.44  117.64 
  -2   5 -10  806.41  222.95 
   2  -5  11 2635.32  271.76 
  -2   5 -11 2824.76  337.53 
   2  -5  12  -66.00  126.89 
  -2   5 -12  233.28  170.57 
   2  -5  13 10126.3   511.4 
   2  -5  14  955.54  173.50 
   2  -5  15 34377.3   849.7 
  -2   5 -16 12177.9   579.3 
   2  -5  16 12494.1   468.9 
  -2   5 -17 14272.9   566.4 
  -2   5 -17 14776.4   550.4 
  -2   5 -18 2601.35  212.04 
  -2   5 -18 2884.59  239.55 
  -2   5 -19  241.66   76.74 
  -2   5 -19  359.56   82.30 
   2  -4 -20  215.01   79.96 
   2  -4 -20   65.45   82.53 
   2  -4 -19  577.96  131.95 
   2  -4 -19  481.47  127.67 
   2  -4 -18  391.09  145.23 
   2  -4 -18  251.92  127.79 
   2  -4 -17 1453.55  236.51 
   2  -4 -17 1488.84  218.42 
   2  -4 -16 2192.99  656.16 
   2  -4 -16 3016.68  325.15 
   2  -4 -16 3246.97  337.23 
   2  -4 -15 4929.95  415.16 
   2  -4 -15 5380.22 1058.45 
   2  -4 -14 2022.63  294.48 
   2  -4 -14 1581.26  258.59 
   2  -4 -13   18.61  501.03 
   2  -4 -13   37.61  125.22 
   2  -4 -13 -101.72  133.53 
   2  -4 -12  301.74  135.63 
  -2   4  12  387.20  315.66 
  -2   4  12  572.97  161.04 
   2  -4 -11 2514.94  302.03 
  -2   4  11 1744.19  216.52 
  -2   4  11 2508.68  581.00 
  -2   4  11 3167.18  735.08 
   2  -4 -11 1967.56  697.16 
   2  -4 -10 1488.08  607.12 
   2  -4 -10 1078.36  194.31 
  -2   4  10  418.46  272.27 
   2  -4 -10  993.37  184.74 
  -2   4  10  622.28  385.03 
  -2   4   9 12965.0  1261.8 
   2  -4  -9 12723.8  1466.7 
  -2   4   9 12884.3  1194.8 
   2  -4  -8 2518.35  615.14 
  -2   4   8 2307.09  532.31 
  -2   4   8 3665.08  640.62 
   2  -4  -8 2392.35  714.21 
   2  -4  -7 2935.71  616.73 
  -2   4   7 2585.58  564.91 
   2  -4  -7 3783.51  784.25 
   2  -4  -6 2557.61  623.72 
  -2   4   6 3234.76  521.32 
   2  -4  -6 2248.74  560.94 
  -2   4   6 2583.35  518.81 
   2  -4  -5 9212.10 1038.25 
  -2   4   5 9474.90  929.79 
   2  -4  -5 9697.26 1065.30 
  -2   4   5 9489.06 1030.29 
  -2   4   4 24552.5  1566.0 
   2  -4  -4 25998.0  1610.9 
  -2   4   4 24821.6  1287.3 
  -2   4   4 24086.0  1397.3 
   2  -4  -4 23367.1  1571.1 
   2  -4  -4 25542.7  1167.4 
   2  -4  -3 56048.4  2221.3 
   2  -4  -3 58932.5  1777.2 
  -2   4   3 57067.6  2095.4 
  -2   4   3 55828.5  2185.7 
  -2   4   3 57527.3  1887.9 
  -2   4   2 36869.6  1713.0 
  -2   4   2 35599.0  1454.1 
   2  -4  -2 37934.8  1791.6 
   2  -4  -2 37657.5  1450.7 
  -2   4   2 35917.0  1616.0 
   2  -4  -1 18347.2  1043.3 
  -2   4   1 17002.7  1109.6 
   2  -4  -1 17071.5  1227.3 
   2  -4   0 83397.9  2686.1 
   2  -4   0 88564.3  2373.2 
  -2   4   0 85496.8  2395.1 
   2  -4   1 22414.6  1434.8 
   2  -4   1 23882.2  1287.8 
  -2   4  -1 20407.0  1200.2 
   2  -4   2 35856.2  1633.3 
  -2   4  -2 34221.5  1553.2 
   2  -4   2 34170.6  1742.2 
  -2   4  -2 31900.0  1518.8 
  -2   4  -3 3965.82  560.07 
   2  -4   3 3653.93  671.67 
  -2   4  -3 3512.53  611.55 
   2  -4   3 3611.14  599.49 
   2  -4   3 4279.36  688.88 
  -2   4  -3 3690.91  565.99 
   2  -4   4 59586.1  2406.6 
   2  -4   4 69646.4  2521.6 
  -2   4  -4 64603.3  2441.1 
  -2   4  -4 64230.6  2600.1 
  -2   4  -4 62089.8  2121.7 
   2  -4   4 68241.4  2586.2 
   2  -4   5 5094.43  763.24 
   2  -4   5 6206.59  834.63 
  -2   4  -5 6283.46  841.96 
  -2   4  -5 5808.21  669.01 
  -2   4  -5 5984.28  872.80 
   2  -4   6 7973.92  890.73 
  -2   4  -6 8230.33  956.04 
   2  -4   6 7470.20  928.04 
  -2   4  -6 7785.53  781.91 
  -2   4  -6 7617.12  984.52 
  -2   4  -7 11933.1  1144.3 
   2  -4   7 12325.4  1127.0 
  -2   4  -7 11623.8   961.1 
  -2   4  -7 10645.3  1170.3 
  -2   4  -7 12231.7  1191.9 
  -2   4  -8 1589.98  551.97 
   2  -4   8 1457.72  365.50 
  -2   4  -8 1371.52  430.32 
  -2   4  -8 1869.74  550.86 
  -2   4  -9 9276.73 1066.22 
  -2   4  -9 9629.53 1178.79 
   2  -4   9 8608.88  976.28 
  -2   4  -9 8031.25 1082.89 
   2  -4   9 9062.28 1161.89 
  -2   4 -10  -56.11  120.10 
   2  -4  10    8.91  274.65 
  -2   4 -10 -510.89  307.79 
  -2   4 -10  409.85  323.71 
   2  -4  11  416.70  316.88 
  -2   4 -11  201.40  149.77 
  -2   4 -12  146.22  136.06 
   2  -4  12  -87.91  312.32 
   2  -4  12  -72.65  113.26 
  -2   4 -13  384.45  165.20 
   2  -4  13  453.79  149.62 
  -2   4 -14 16151.6   729.7 
   2  -4  14 14948.0   640.2 
   2  -4  15 29584.7   876.0 
  -2   4 -15 30515.2   974.3 
  -2   4 -16 5822.54  414.04 
   2  -4  16 4864.09  343.64 
   2  -4  17 8178.66  404.20 
   2  -4  18 5924.27  299.36 
  -2   4 -19 1279.68  156.09 
  -2   4 -19 1457.53  173.52 
  -2   4 -20   24.86   60.23 
   2  -3 -21    2.61   56.10 
   2  -3 -21    2.34   62.37 
   2  -3 -20  618.43  130.72 
   2  -3 -20  897.75  144.92 
   2  -3 -19  691.28  158.21 
   2  -3 -19  892.57  170.32 
   2  -3 -18  357.02  154.00 
   2  -3 -18  424.67  163.26 
   2  -3 -17 6411.74  449.75 
   2  -3 -17 6522.57  451.38 
   2  -3 -16  119.91  158.19 
   2  -3 -16  -98.98  475.05 
   2  -3 -16   43.71  131.48 
   2  -3 -15 39200.7  2736.4 
   2  -3 -15 43591.5  1192.8 
   2  -3 -14 9944.80  505.33 
   2  -3 -14 9718.65  565.50 
   2  -3 -13 10251.6   584.0 
   2  -3 -13 9454.88 1360.69 
  -2   3  13 10429.5  1316.7 
  -2   3  13 9384.48 1193.97 
   2  -3 -13 9970.28  505.50 
   2  -3 -13 9832.56  563.40 
  -2   3  12  436.35  479.41 
   2  -3 -12  542.93  142.52 
  -2   3  12  654.44  390.85 
   2  -3 -12 1089.02  220.85 
   2  -3 -12  909.58  586.05 
  -2   3  12  382.42  408.49 
   2  -3 -12  318.24  138.43 
   2  -3 -11 2069.48  723.60 
  -2   3  11 1366.91  557.14 
  -2   3  11 1700.07  502.64 
  -2   3  11 1547.68  539.88 
  -2   3  10 27809.5  1810.7 
  -2   3  10 26198.9  1818.1 
  -2   3  10 27056.8  1828.8 
   2  -3 -10 27439.7  2020.4 
   2  -3  -9  -28.16  360.10 
  -2   3   9  455.01  325.09 
  -2   3   9  750.33  398.27 
  -2   3   9  277.29  297.33 
  -2   3   8  -94.98  331.29 
  -2   3   8  529.60  380.73 
  -2   3   8 -190.00  197.40 
  -2   3   8  170.96  215.84 
   2  -3  -8  -42.87  365.26 
   2  -3  -7 35038.5  1972.1 
  -2   3   7 36989.5  1503.8 
  -2   3   7 33953.5  1816.2 
  -2   3   7 33429.6  1717.4 
   2  -3  -7 35543.0  1834.7 
   2  -3  -6 18243.9  1348.8 
  -2   3   6 18590.0  1309.2 
   2  -3  -6 18596.8  1311.5 
  -2   3   6 20094.3  1250.2 
  -2   3   6 19226.0  1275.1 
  -2   3   6 16699.9  1343.4 
   2  -3  -5 1487.28  459.03 
  -2   3   5 1341.45  372.12 
   2  -3  -5  929.58  361.08 
  -2   3   5 1073.57  383.05 
  -2   3   5 1314.61  410.62 
   2  -3  -4 6667.09  758.21 
   2  -3  -4 7443.54  825.47 
  -2   3   4 6900.45  691.53 
   2  -3  -4 7029.66  492.29 
  -2   3   4 7376.62  699.08 
  -2   3   4 7173.94  765.71 
   2  -3  -3 19276.0  1162.1 
   2  -3  -3 18319.2  1190.0 
  -2   3   3 19934.5  1088.1 
   2  -3  -3 19996.8   819.6 
  -2   3   3 20592.9  1093.4 
  -2   3   3 22253.5  1241.3 
  -2   3   2 26786.1  1183.5 
   2  -3  -2 25974.9  1387.2 
   2  -3  -2 26549.6   982.0 
   2  -3  -2 27022.4  1271.4 
  -2   3   1 64117.7  1764.1 
   2  -3  -1 63096.2  2044.0 
   2  -3  -1 62811.1  1592.9 
  -2   3   0 20027.4  1131.4 
  -2   3   0 20811.2  1201.5 
   2  -3   0 19364.5  1151.3 
   2  -3   0 21894.2   981.5 
  -2   3   0 19925.0   980.1 
  -2   3  -1 8578.83  752.73 
   2  -3   1 8756.36  625.12 
   2  -3   1 8517.88  673.38 
  -2   3  -1 7746.92  616.47 
  -2   3  -1 8102.12  790.45 
   2  -3   1 8954.81  814.32 
  -2   3  -2 56368.1  1876.6 
   2  -3   2 61442.1  2063.2 
  -2   3  -2 63097.2  2072.6 
   2  -3   2 60256.3  1863.4 
   2  -3   2 65606.9  1528.9 
  -2   3  -2 60551.6  1777.2 
  -2   3  -2 63582.1  2185.6 
   2  -3   3  413.13  255.44 
   2  -3   3  431.80  139.80 
  -2   3  -3  621.17  316.58 
  -2   3  -3  249.69  253.26 
  -2   3  -3  -42.77  323.79 
  -2   3  -3  455.99  238.80 
   2  -3   3  308.61  309.51 
  -2   3  -3  205.69  308.92 
   2  -3   4  879.74  400.41 
   2  -3   4  588.17  296.03 
  -2   3  -4 1115.61  408.67 
  -2   3  -4  465.72  356.71 
  -2   3  -4  483.97  322.00 
  -2   3  -5 68895.8  2531.7 
  -2   3  -5 77823.7  2743.2 
   2  -3   5 73525.3  2300.6 
  -2   3  -5 75423.8  2476.9 
   2  -3   5 76732.6  2578.3 
  -2   3  -6 -151.50  341.52 
   2  -3   6  206.64  237.30 
  -2   3  -6 -205.84  322.97 
  -2   3  -6 -172.90  285.67 
   2  -3   6  225.79  287.35 
  -2   3  -7 6851.71  956.21 
  -2   3  -7 5371.59  789.31 
   2  -3   7 7976.94  793.69 
  -2   3  -7 9153.98  994.95 
  -2   3  -7 8109.62  832.24 
   2  -3   8 2459.79  602.80 
   2  -3   8 3061.81  514.30 
  -2   3  -8 2777.94  573.65 
  -2   3  -8 2859.06  696.62 
  -2   3  -8 2821.07  577.33 
  -2   3  -8 2933.57  545.51 
  -2   3  -9 3535.38  818.18 
  -2   3  -9 3162.47  706.75 
  -2   3  -9 3382.36  655.96 
   2  -3   9 3706.85  695.97 
  -2   3  -9 3239.95  570.76 
  -2   3 -10 13369.6  1500.2 
   2  -3  10 15823.2  1459.3 
  -2   3 -10 13290.7  1275.1 
   2  -3  11 3509.25  312.85 
   2  -3  11 3259.11  301.83 
  -2   3 -11 3360.49  859.97 
   2  -3  11 3320.85  758.13 
  -2   3 -11 3282.54  320.14 
  -2   3 -11 3387.49  327.10 
  -2   3 -11 3651.37  691.95 
  -2   3 -12 37877.8  2617.9 
   2  -3  12 37113.8  1028.1 
   2  -3  12 36655.5   986.7 
   2  -3  12 39159.5  2502.1 
  -2   3 -12 37520.2  2255.0 
  -2   3 -12 36975.7  1092.1 
  -2   3 -12 37069.4  1055.4 
   2  -3  13 13577.3  1507.4 
   2  -3  13 13385.5   621.5 
   2  -3  13 13629.6   641.8 
  -2   3 -13 14348.9   674.4 
   2  -3  14 16025.9   669.3 
   2  -3  14 16370.6   705.8 
  -2   3 -14 16114.0   722.8 
  -2   3 -15 1072.45  199.25 
   2  -3  15 1374.46  243.10 
  -2   3 -16 1145.25  200.78 
   2  -3  16 1248.14  217.89 
  -2   3 -17  961.77  188.29 
  -2   3 -18 2211.45  239.50 
   2  -3  18 2193.45  215.57 
   2  -3  19  704.16  123.35 
   2  -3  20  206.13   59.19 
   2  -2 -22 1646.34  135.53 
   2  -2 -21  107.71   91.93 
   2  -2 -21  176.00   87.41 
   2  -2 -20   78.20   99.34 
   2  -2 -20  230.90  114.50 
   2  -2 -19 7786.08  450.55 
   2  -2 -19 7812.71  456.25 
   2  -2 -18  133.30  156.24 
   2  -2 -18  -93.10  135.91 
   2  -2 -17 30630.9   991.8 
   2  -2 -17 29468.1   970.7 
   2  -2 -16 46534.1  1102.5 
   2  -2 -16 42822.9  1179.4 
   2  -2 -16 46207.2  1239.1 
   2  -2 -15  370.73  168.18 
   2  -2 -15  461.82  151.10 
   2  -2 -15  711.64  529.31 
   2  -2 -15  183.46  133.00 
   2  -2 -14 7216.74  481.66 
   2  -2 -14 9080.61 1290.93 
   2  -2 -14 7562.63  490.25 
  -2   2  14 8470.48 1171.95 
  -2   2  14 6721.97  986.16 
   2  -2 -14 7037.52  435.89 
   2  -2 -13 4552.08  383.67 
   2  -2 -13 4362.80  342.56 
   2  -2 -13 4487.35  977.01 
  -2   2  13 4713.61  877.86 
  -2   2  13 4113.15  776.57 
  -2   2  12 5851.36  971.03 
   2  -2 -12 4793.28  913.68 
  -2   2  12 5677.16  876.14 
  -2   2  12 5625.31  932.45 
  -2   2  11 16301.9  1429.1 
  -2   2  11 16926.3  1430.2 
   2  -2 -11 17290.7  1586.1 
  -2   2  11 17594.5  1518.1 
   2  -2 -10  468.66  345.77 
  -2   2  10  439.46  252.57 
  -2   2  10  668.75  464.63 
  -2   2  10  801.20  352.81 
  -2   2   9 20116.2  1389.9 
  -2   2   9 20473.6  1496.5 
  -2   2   9 19747.6  1430.7 
  -2   2   9 21054.4  1248.5 
   2  -2  -9 21087.2  1620.5 
   2  -2  -8 12266.3  1179.0 
  -2   2   8 11740.2  1054.4 
  -2   2   8 12628.0  1040.4 
  -2   2   8 11253.7   869.4 
  -2   2   7 108174.   3146. 
   2  -2  -7 124850.   3437. 
  -2   2   7 113541.   3103. 
  -2   2   7 128517.   3067. 
  -2   2   7 121591.   2747. 
  -2   2   7 127588.   3239. 
  -2   2   6 75329.6  2177.9 
  -2   2   6 82951.8  2584.9 
  -2   2   6 84675.4  2507.4 
  -2   2   6 78630.6  2426.3 
   2  -2  -6 80340.4  1382.1 
   2  -2  -6 77968.0  2391.3 
   2  -2  -6 77743.2  2556.1 
   2  -2  -5 8035.38  779.63 
  -2   2   5 6663.92  727.45 
  -2   2   5 7872.27  758.22 
  -2   2   5 7694.17  711.89 
  -2   2   5 8425.37  709.61 
   2  -2  -5 6598.15  347.44 
   2  -2  -5 7839.80  752.40 
  -2   2   4 44352.0  1643.5 
  -2   2   4 38651.6  1534.3 
  -2   2   4 41488.5  1399.3 
   2  -2  -4 36271.2   703.4 
   2  -2  -4 42140.3  1632.2 
   2  -2  -4 40107.6  1588.1 
  -2   2   4 41055.0  1507.1 
  -2   2   3 51378.6  1687.6 
  -2   2   3 53815.2  1455.2 
   2  -2  -3 48928.4   810.6 
   2  -2  -3 54886.6  1738.5 
   2  -2  -3 54282.1  1797.9 
   2  -2  -2 63507.7  1037.2 
  -2   2   2 65886.1  1490.7 
   2  -2  -2 63265.6  1848.4 
   2  -2  -1 105088.   1541. 
  -2   2   1 104427.   1786. 
  -2   2   1 108190.   2240. 
   2  -2  -1 106591.   2334. 
   2  -2   0 7744.40  579.61 
  -2   2   0 8747.17  678.36 
   2  -2   0 8613.95  661.28 
   2  -2   0 7970.46  495.25 
  -2   2   0 8533.41  655.11 
  -2   2   0 7899.01  481.72 
   2  -2   0 8055.54  639.97 
   2  -2   1 87283.6  2049.1 
  -2   2  -1 92939.6  2054.6 
   2  -2   1 89256.3  2121.2 
   2  -2   1 89227.6  1818.6 
  -2   2  -1 85978.7  1627.7 
  -2   2  -1 89968.9  2197.4 
  -2   2  -2 22079.9  1136.9 
   2  -2   2 20837.1  1032.2 
   2  -2   2 21355.2   973.1 
  -2   2  -2 21453.1   862.2 
  -2   2  -2 23446.7  1118.6 
   2  -2   2 21335.1   841.0 
  -2   2  -3 170533.   3269. 
   2  -2   3 164303.   2572. 
   2  -2   3 161962.   2852. 
  -2   2  -3 166627.   3055. 
  -2   2  -3 171659.   3265. 
   2  -2   3 164832.   2199. 
   2  -2   3 166631.   3151. 
   2  -2   4    4.40  254.48 
  -2   2  -4  270.74  231.37 
   2  -2   4  112.29   87.62 
   2  -2   4   85.64  120.93 
   2  -2   4  220.72  187.45 
  -2   2  -4   50.93  244.81 
  -2   2  -4   87.88  274.37 
  -2   2  -5 1794.57  464.58 
   2  -2   5 1499.51  316.69 
  -2   2  -5 1977.53  466.65 
  -2   2  -5 1223.90  368.31 
   2  -2   5 1858.86  433.90 
  -2   2  -6 1770.27  434.73 
   2  -2   6 2110.21  363.35 
  -2   2  -6 2143.74  372.75 
  -2   2  -6 1901.54  500.67 
  -2   2  -6 1892.90  490.59 
  -2   2  -7  293.96  321.50 
   2  -2   7 1325.21  295.12 
  -2   2  -7 1268.79  446.61 
  -2   2  -7 1164.14  304.21 
  -2   2  -7 1103.64  395.79 
   2  -2   7 1362.37  457.48 
  -2   2  -8  346.36  355.42 
  -2   2  -8  369.11  322.66 
   2  -2   8   81.01  292.77 
  -2   2  -8  115.78  141.15 
  -2   2  -8 1022.94  514.91 
  -2   2  -9 3098.47  495.07 
  -2   2  -9 2638.51  567.62 
   2  -2   9 3329.71  689.07 
  -2   2  -9 2219.26  690.33 
   2  -2  10  722.20  351.28 
  -2   2 -10  390.54  500.36 
  -2   2 -10  838.83  368.20 
  -2   2 -11 9090.08 1267.56 
  -2   2 -11 8483.82 1005.44 
   2  -2  11 9767.31 1167.15 
  -2   2 -12  294.99  131.68 
   2  -2  12  539.15  470.71 
   2  -2  12  394.66  121.62 
  -2   2 -12 -497.90  331.98 
   2  -2  12  241.14  121.62 
  -2   2 -12  175.80  114.51 
  -2   2 -12  371.34  370.72 
  -2   2 -13 10722.4  1461.0 
   2  -2  13 8226.08 1147.57 
  -2   2 -13 10124.6  1297.1 
   2  -2  13 9750.59  513.85 
  -2   2 -13 9787.58  575.19 
  -2   2 -13 10098.4   542.5 
   2  -2  13 9666.27  533.56 
  -2   2 -14 10956.0  1419.1 
  -2   2 -14 9502.23  545.71 
   2  -2  14 10030.5   539.9 
   2  -2  14 11472.3   589.8 
  -2   2 -14 9806.07  587.05 
  -2   2 -15 3674.20  344.00 
   2  -2  15 4241.24  356.11 
   2  -2  15 4150.37  361.49 
  -2   2 -15 4272.29  407.70 
  -2   2 -15 5351.09 1031.10 
   2  -2  16 3521.90  354.20 
  -2   2 -16 3969.51  357.87 
   2  -2  16 3503.00  315.91 
  -2   2 -16 3634.22  367.77 
  -2   2 -17 2487.52  270.32 
   2  -2  17 2667.60  296.02 
   2  -2  17 2163.80  251.62 
   2  -2  18  419.72  136.68 
  -2   2 -18  814.39  158.69 
  -2   2 -19  212.66   91.61 
   2  -2  20 1825.01  163.55 
   2  -1 -22 2395.77  184.67 
   2  -1 -21 3007.94  231.97 
   2  -1 -21 3065.57  247.55 
   2  -1 -20 10100.6   497.5 
   2  -1 -20 9965.00  469.04 
   2  -1 -19  152.10  157.13 
   2  -1 -19  126.31  117.69 
   2  -1 -18 21320.5   818.2 
   2  -1 -18 19355.1   766.0 
   2  -1 -17 1259.60  254.69 
   2  -1 -17 1327.02  238.03 
   2  -1 -16 24059.4   903.2 
   2  -1 -16 23613.7   878.8 
   2  -1 -15   -1.41  121.42 
   2  -1 -15   50.23  120.07 
   2  -1 -15  130.31  135.94 
  -2   1  15  134.13  364.58 
  -2   1  14  273.29  231.45 
   2  -1 -14  652.76  177.83 
   2  -1 -14  729.18  162.98 
  -2   1  14  199.80  501.65 
   2  -1 -14  784.67  160.70 
  -2   1  13 7334.75 1041.72 
   2  -1 -13 6962.21 1102.84 
  -2   1  13 8496.15 1119.91 
   2  -1 -13 7718.95  476.40 
  -2   1  12 12550.5  1382.2 
  -2   1  12 12754.8  1291.6 
  -2   1  12 9941.60 1120.51 
   2  -1 -12 10914.3  1310.1 
  -2   1  11 3197.09  749.07 
   2  -1 -11 3539.56  738.48 
  -2   1  11 3551.21  715.15 
  -2   1  11 3305.73  601.45 
  -2   1  10 7584.64  866.15 
  -2   1  10 7737.18  926.99 
  -2   1  10 8945.31 1073.70 
   2  -1 -10 8924.68 1102.49 
  -2   1   9 3740.60  618.79 
  -2   1   9 4284.91  643.36 
   2  -1  -9 3159.27  646.01 
  -2   1   9 3215.40  582.88 
  -2   1   9 3161.92  673.75 
  -2   1   8 93598.6  2642.7 
  -2   1   8 90719.3  2781.5 
   2  -1  -8 89111.2  2926.3 
  -2   1   8 89635.3  2521.0 
  -2   1   7 30401.7  1400.9 
   2  -1  -7 31322.1  1626.9 
  -2   1   7 29878.5  1509.8 
  -2   1   7 26987.2  1346.3 
  -2   1   6 63271.2  1859.2 
  -2   1   6 62435.8  2014.6 
   2  -1  -6 66405.6  2208.3 
  -2   1   6 71782.0  2232.7 
  -2   1   6 68813.2  2150.0 
  -2   1   6 63201.8  1926.1 
   2  -1  -5 7982.66  732.96 
  -2   1   5 7601.54  600.24 
  -2   1   5 10002.9   769.9 
  -2   1   5 8541.26  744.59 
  -2   1   5 7989.29  701.96 
  -2   1   4 13631.1   823.7 
  -2   1   4 13309.0   693.5 
  -2   1   4 14953.1   891.6 
   2  -1  -4 15098.9   943.8 
  -2   1   3 1421.04  310.18 
  -2   1   3 1662.37  227.40 
  -2   1   3 1774.15  312.64 
  -2   1   2 1292.31  275.21 
  -2   1   2 1099.55  265.92 
  -2   1   2 1290.79  167.90 
   2  -1  -1 6038.24  541.69 
  -2   1   1 6721.74  472.94 
  -2   1   1 6391.96  477.51 
   2  -1  -1 6655.49  530.49 
  -2   1   1 6799.55  294.58 
   2  -1   0 16692.2   819.0 
  -2   1   0 17872.0   640.0 
  -2   1   0 16100.1   435.8 
   2  -1   0 15714.0   776.4 
  -2   1  -1 32752.9   964.0 
  -2   1  -1 34360.6  1019.0 
   2  -1   1 31298.4  1084.0 
  -2   1  -2 42957.4  1304.3 
  -2   1  -2 42919.8  1312.8 
   2  -1   2 42165.3  1226.4 
   2  -1   2 44886.0  1373.1 
   2  -1   3 37939.7  1365.7 
  -2   1  -3 34679.1  1314.8 
  -2   1  -3 38224.6  1311.9 
   2  -1   3 36139.5  1132.6 
  -2   1  -4 30990.7  1422.6 
  -2   1  -4 28476.7  1320.9 
  -2   1  -4 31183.9  1269.1 
   2  -1   4 30276.1  1297.5 
   2  -1   4 30798.2  1045.8 
  -2   1  -5 5407.39  667.58 
   2  -1   5 5401.00  647.49 
  -2   1  -5 5472.76  599.67 
  -2   1  -5 5562.14  441.04 
   2  -1   6  333.22  287.46 
  -2   1  -6  506.37  314.97 
  -2   1  -6  249.59  130.76 
  -2   1  -6   66.33  295.61 
  -2   1  -7 20805.6  1292.3 
  -2   1  -7 19249.9   935.8 
   2  -1   7 20444.1  1303.0 
  -2   1  -7 17585.5  1359.1 
   2  -1   8 7229.88  890.77 
  -2   1  -8 6679.97  887.49 
  -2   1  -9  -74.63  363.01 
   2  -1   9    4.07  275.70 
  -2   1 -10  214.90  395.22 
   2  -1  10 -221.93  405.99 
   2  -1  11  119.92  264.85 
  -2   1 -11  496.45  401.45 
  -2   1 -12 7502.93 1121.68 
  -2   1 -12 9010.70 1148.76 
  -2   1 -12 7287.15  467.31 
   2  -1  12 8976.62 1175.89 
   2  -1  12 8299.77  462.26 
  -2   1 -13 32060.5  2349.2 
   2  -1  13 31753.0   914.1 
  -2   1 -13 34306.6  2328.4 
   2  -1  13 33077.7   966.8 
  -2   1 -13 31165.0   921.5 
   2  -1  13 32731.6  2271.7 
  -2   1 -13 32256.2  1007.3 
  -2   1 -14 1860.91  241.21 
   2  -1  14 1888.38  510.18 
  -2   1 -14 2044.95  668.96 
   2  -1  14 1813.85  245.99 
   2  -1  14 1750.87  255.54 
  -2   1 -14 1938.05  602.15 
  -2   1 -14 1985.51  279.83 
   2  -1  14 2034.39  553.29 
  -2   1 -15  -27.67  345.18 
   2  -1  15  -25.21  119.87 
   2  -1  15  149.45  154.22 
  -2   1 -15   35.15  125.37 
  -2   1 -15  258.74  147.46 
  -2   1 -16  672.61  151.55 
   2  -1  16  657.79  175.72 
   2  -1  16  885.68  208.96 
  -2   1 -16  661.22  194.27 
  -2   1 -16  907.39  484.78 
   2  -1  17  263.40  158.56 
  -2   1 -17   59.21  102.87 
  -2   1 -17  -81.05  159.44 
   2  -1  17  129.00  130.77 
  -2   1 -18  283.00  159.58 
   2  -1  18  344.27  161.79 
   2  -1  18  322.97  123.39 
  -2   1 -18  297.49  112.62 
   2  -1  19 1261.69  160.80 
   2  -1  19 1125.37  182.72 
  -2   1 -19 1166.07  144.45 
   2  -1  20 2207.58  202.37 
   2  -1  21 1070.89  108.43 
   2   0 -22 5215.98  273.55 
   2   0 -21 2208.49  220.33 
   2   0 -21 2244.07  207.19 
   2   0 -20 3185.35  301.26 
   2   0 -20 2870.06  268.30 
   2   0 -19  106.77  114.91 
   2   0 -19  100.40  149.20 
   2   0 -18 4566.10  381.79 
   2   0 -18 4618.27  402.75 
   2   0 -17 1557.66  257.89 
   2   0 -17 1571.11  252.65 
   2   0 -16 4212.47  391.15 
   2   0 -16 3796.09  358.56 
   2   0 -15 35219.9  1075.7 
  -2   0  15 36186.0  2445.7 
  -2   0  15 37792.0  2423.7 
   2   0 -15 35405.8  1060.5 
  -2   0  14 5817.30  919.70 
   2   0 -14 6242.97  445.81 
  -2   0  14 6057.11  989.06 
   2   0 -14 6552.52  440.75 
   2   0 -14 5651.40  413.24 
   2   0 -13 10642.5   544.6 
  -2   0  13 9778.02 1163.16 
  -2   0  12 1100.96  617.74 
   2   0 -12  747.64  328.70 
  -2   0  11 5464.29  907.70 
   2   0 -11 4722.49  785.11 
  -2   0  10 5090.40  829.50 
   2   0 -10 4109.23  715.34 
   2   0 -10 4723.66  685.28 
  -2   0  10 4748.98  546.49 
   2   0  -9 14569.9  1212.8 
   2   0  -9 14283.3  1166.9 
  -2   0   9 14689.0   865.9 
  -2   0   9 14708.6  1268.1 
   2   0  -9 12904.6  1160.7 
  -2   0   8 3963.77  692.49 
  -2   0   8 4590.13  672.97 
   2   0  -8 4095.63  631.11 
   2   0  -8 3526.62  600.40 
  -2   0   8 4075.04  399.45 
   2   0  -8 3920.17  669.20 
  -2   0   7  558.24  332.91 
   2   0  -7  685.77  369.60 
  -2   0   7  802.66  196.13 
   2   0  -7  404.98   89.20 
   2   0  -7  891.09  348.30 
  -2   0   6  962.35  320.24 
  -2   0   6  982.75  308.03 
   2   0  -6 1126.49  400.30 
   2   0  -6 1024.07  170.11 
   2   0  -6 1146.83  316.57 
  -2   0   6 1226.33  349.93 
  -2   0   6 1191.94  173.86 
   2   0  -5  169.59  174.34 
   2   0  -5  470.21  247.30 
  -2   0   5  736.85  297.57 
  -2   0   5  327.95  241.45 
  -2   0   5  349.78  199.50 
   2   0  -5  650.95  290.23 
   2   0  -5  451.25  140.16 
  -2   0   4 56016.1  1612.6 
   2   0  -4 55083.2  1637.1 
   2   0  -4 53168.8  1274.5 
   2   0  -4 55066.9  1648.6 
  -2   0   3 267471.   3331. 
   2   0  -3 265453.   3327. 
  -2   0   3 254785.   1553. 
   2   0  -3 253352.   2830. 
  -2   0   3 265550.   2819. 
  -2   0   2  757.76  100.70 
   2   0  -2 1076.21  227.56 
   2   0  -2  667.14  210.71 
   2   0  -1 27474.6   486.5 
  -2   0   1 31259.8   889.0 
  -2   0   0 4660.78  295.84 
   2   0   0 4754.96  288.43 
   2   0   0 4900.52  337.03 
   2   0   1 4312.46  343.27 
  -2   0  -1 4299.57  330.97 
   2   0   1 4097.38  182.80 
   2   0   1 4499.50  473.23 
   2   0   1 4350.77  359.71 
   2   0   2 3513.65  408.87 
  -2   0  -2 2591.11  291.19 
  -2   0  -2 2893.11  381.75 
   2   0   2 2864.22  335.35 
   2   0   2 2807.73  370.13 
  -2   0  -3 8090.42  657.93 
   2   0   3 7656.05  584.64 
  -2   0  -3 7704.75  677.88 
  -2   0  -3 7907.46  550.63 
   2   0   3 7528.14  603.17 
   2   0   3 8616.24  622.34 
   2   0   4 69258.1  1923.4 
  -2   0  -4 69656.5  1751.3 
  -2   0  -4 70183.4  2081.1 
   2   0   4 68824.4  1803.8 
  -2   0  -5 2352.31  391.50 
  -2   0  -5 2284.56  511.46 
   2   0   5 3150.20  518.84 
  -2   0  -5 2111.03  178.50 
  -2   0  -6 35376.7  1759.0 
   2   0   6 35587.3  1598.9 
   2   0   7 10625.1   958.8 
  -2   0  -7 9241.70  972.54 
  -2   0  -8 9051.49 1044.62 
   2   0   8 10478.7   988.7 
  -2   0  -9 68213.3  2872.9 
   2   0   9 72808.2  2729.4 
  -2   0 -10 34252.3  2137.7 
   2   0  10 38443.1  2156.1 
  -2   0 -10 36641.8  1993.5 
  -2   0 -11 15516.2  1551.2 
   2   0  11 15616.1  1388.9 
   2   0  11 18171.3  1555.0 
  -2   0 -11 15895.9  1407.4 
  -2   0 -12 1261.83  385.58 
  -2   0 -12  829.69  397.90 
   2   0  12  399.88  232.25 
   2   0  12 1354.48  207.49 
   2   0  12 1589.09  546.23 
  -2   0 -12 1778.73  243.33 
  -2   0 -13 6587.24 1020.25 
  -2   0 -13 5437.65  957.13 
   2   0  13 5750.86  935.14 
   2   0  13 7048.10 1066.47 
  -2   0 -13 6853.26  472.49 
   2   0  14 4810.41  905.18 
  -2   0 -14 4260.35  386.49 
  -2   0 -14 4394.49  909.28 
  -2   0 -14 3776.04  782.79 
   2   0  14 3961.07  366.07 
   2   0  14 3905.19  784.02 
  -2   0 -15 9259.22  566.45 
  -2   0 -15 9150.16  497.47 
  -2   0 -15 10777.0  1394.2 
   2   0  15 10125.1   547.6 
  -2   0 -16 5738.90  932.21 
  -2   0 -16 5326.82  377.45 
   2   0  16 5209.19  385.15 
   2   0  16 5778.15  429.35 
  -2   0 -16 5652.89  447.13 
   2   0  17  -59.50  120.84 
   2   0  17   -1.33  139.55 
  -2   0 -17 -171.41  153.47 
   2   0  18 1353.15  187.54 
   2   0  18 1346.99  213.14 
  -2   0 -18 1310.22  207.33 
   2   0  19  955.92  152.83 
   2   0  19  861.43  173.80 
  -2   0 -19 1007.70  182.36 
   2   0  20  687.69  133.28 
   2   1 -22 4850.13  259.01 
   2   1 -21  233.60  120.52 
   2   1 -20  191.92  159.77 
   2   1 -19  361.09  188.83 
   2   1 -19   14.28  114.40 
   2   1 -18 6871.45  475.94 
   2   1 -18 6839.66  459.53 
   2   1 -17  175.57  159.02 
   2   1 -17  -75.70  109.74 
   2   1 -16 1578.16  244.08 
   2   1 -16 1884.82  259.03 
   2   1 -15  -61.82  112.33 
   2   1 -15  -20.18  101.27 
   2   1 -14 12671.7   619.0 
   2   1 -14 13397.2   640.2 
   2   1 -13 3350.99  772.51 
   2   1 -13 2562.06  630.71 
   2   1 -13 3619.35  328.45 
   2   1 -13 3445.56  324.88 
   2   1 -12  428.67  320.46 
   2   1 -12  872.13  405.77 
  -2  -1  12 -136.87  251.04 
   2   1 -11 6722.93  859.67 
   2   1 -11 5510.22  860.08 
  -2  -1  11 6728.80  968.65 
  -2  -1  11 6696.73  769.04 
   2   1 -10 20881.8  1233.2 
  -2  -1  10 20923.6  1356.7 
  -2  -1  10 22075.0  1582.7 
   2   1 -10 19926.6  1523.3 
   2   1 -10 22567.8  1491.7 
  -2  -1   9  620.54  211.37 
   2   1  -9  401.51  262.34 
   2   1  -9  430.92  298.88 
   2   1  -9  575.74  428.30 
  -2  -1   9  639.86  391.81 
  -2  -1   8 8967.99  930.36 
   2   1  -8 8918.08  752.36 
  -2  -1   8 8067.11  569.01 
   2   1  -8 8478.42  541.82 
   2   1  -8 8555.21  812.00 
   2   1  -8 8179.04  903.57 
  -2  -1   7 49625.3  1957.6 
  -2  -1   7 50678.0  1275.1 
   2   1  -7 49466.8  1671.0 
   2   1  -7 47231.9  1776.7 
  -2  -1   7 53006.3  2041.9 
   2   1  -7 49862.4  1334.0 
   2   1  -7 51007.7  1995.8 
   2   1  -6 5055.71  616.24 
   2   1  -6 5413.30  550.83 
  -2  -1   6 4893.41  638.55 
  -2  -1   6 5530.34  366.67 
   2   1  -6 5820.20  584.51 
  -2  -1   6 5123.79  452.68 
  -2  -1   6 4094.80  578.97 
   2   1  -6 4981.43  434.67 
   2   1  -5 2554.53  336.87 
  -2  -1   5 2756.83  437.45 
   2   1  -5 2584.84  393.12 
  -2  -1   5 3064.78  482.40 
   2   1  -5 2669.40  352.25 
  -2  -1   5 3083.80  336.92 
   2   1  -5 3401.94  512.91 
  -2  -1   5 2588.52  215.79 
   2   1  -4  357.58  193.49 
  -2  -1   4  253.29  209.47 
  -2  -1   4  152.47   59.20 
   2   1  -4  293.03  199.40 
  -2  -1   4  146.61  115.21 
  -2  -1   4  168.37  201.33 
   2   1  -4  153.45  197.50 
   2   1  -3 51476.1  1534.5 
  -2  -1   3 52226.4  1436.6 
  -2  -1   3 55144.9  1237.9 
  -2  -1   3 53044.5  1042.5 
   2   1  -3 53506.6  1502.4 
  -2  -1   3 53008.9  1567.6 
   2   1  -3 53012.4  1486.0 
  -2  -1   2 11727.8   604.9 
   2   1  -2 12890.9   790.2 
   2   1  -2 12797.7   683.3 
   2   1  -2 12293.9   734.7 
  -2  -1   1 45501.5  1223.7 
   2   1  -1 45065.9   834.3 
   2   1  -1 46170.1  1109.9 
  -2  -1   0  251.99   55.43 
   2   1   0  174.31   72.77 
   2   1   0  268.28   88.74 
  -2  -1  -1 9499.17  365.43 
   2   1   1 9452.26  537.86 
   2   1   1 9663.70  434.53 
  -2  -1  -2 59420.5  1482.9 
   2   1   2 60092.3  1248.1 
   2   1   2 56241.4  1464.5 
  -2  -1  -2 57736.4  1810.9 
   2   1   2 57341.9  1644.2 
  -2  -1  -3 3142.54  341.13 
   2   1   3 3684.51  372.23 
  -2  -1  -3 3751.13  544.22 
   2   1   3 3299.61  411.88 
   2   1   3 3328.78  433.36 
   2   1   4 5644.59  581.33 
   2   1   4 5479.49  560.10 
  -2  -1  -4 5901.22  699.55 
   2   1   4 6189.62  530.58 
   2   1   5 12489.6   822.2 
   2   1   5 13447.6   937.9 
  -2  -1  -5 12821.9   843.5 
   2   1   5 11892.5   790.3 
  -2  -1  -6 11972.1   864.5 
   2   1   6 15136.4  1079.2 
  -2  -1  -6 12982.9  1107.8 
   2   1   6 11642.9   866.3 
   2   1   6 11889.1   795.5 
  -2  -1  -7 90573.1  2962.9 
  -2  -1  -7 85363.2  2444.6 
   2   1   7 88906.6  2736.1 
  -2  -1  -7 85208.7  2401.5 
   2   1   7 85748.7  2519.9 
  -2  -1  -8 272633.   5472. 
   2   1   8 262406.   4744. 
   2   1   8 281222.   5165. 
  -2  -1  -9 184978.   4787. 
  -2  -1  -9 188989.   4217. 
   2   1   9 201197.   4687. 
   2   1   9 194266.   4385. 
  -2  -1 -10 1203.22  428.01 
   2   1  10  643.19  348.26 
   2   1  10  552.71  332.44 
   2   1  11 1433.32  446.00 
  -2  -1 -11 1566.45  454.70 
   2   1  11 2753.93  710.14 
  -2  -1 -11 1935.93  667.90 
  -2  -1 -12 23244.3   827.5 
  -2  -1 -12 21009.5  1807.4 
   2   1  12 23749.3   809.8 
   2   1  12 22860.8  1865.1 
   2   1  12 25224.3  1904.2 
  -2  -1 -12 25264.5  1859.3 
  -2  -1 -13 -305.66  512.98 
  -2  -1 -13  514.47  346.71 
   2   1  13  175.88  141.81 
   2   1  13   21.09  423.04 
  -2  -1 -13  -55.55  130.71 
   2   1  13  225.54  412.23 
  -2  -1 -14 9185.50 1249.51 
   2   1  14 8818.25 1219.02 
   2   1  14 8967.03  531.00 
  -2  -1 -14 8302.23 1204.34 
  -2  -1 -14 9288.49  567.98 
  -2  -1 -15 -100.11  154.94 
  -2  -1 -15  627.68  309.58 
   2   1  16 2321.77  291.74 
  -2  -1 -16 2221.08  289.75 
   2   1  17 2146.82  249.68 
   2   1  17 2587.42  286.99 
  -2  -1 -17 2828.79  309.49 
  -2  -1 -18  544.76  156.83 
   2   1  18  414.60  124.21 
   2   1  18  469.47  145.96 
  -2  -1 -19 1048.54  175.85 
   2   1  19 1186.38  179.60 
   2   1  19  982.10  149.53 
   2   1  20    0.67   58.74 
  -2  -1 -20   44.28   80.68 
   2   1  20   84.75   83.04 
   2   1  21   68.16   51.42 
   2   2 -22  146.65   74.97 
   2   2 -21  428.79   98.67 
   2   2 -21  549.77  131.86 
   2   2 -20 1681.08  215.50 
   2   2 -19  142.32  159.63 
   2   2 -18  822.03  207.37 
   2   2 -17 3234.58  323.59 
   2   2 -17 3389.96  352.43 
   2   2 -16 3718.08  361.26 
   2   2 -16 3372.71  346.03 
   2   2 -15 3145.98  324.68 
   2   2 -15 3740.71  359.41 
   2   2 -15 2885.00  770.67 
   2   2 -14 3269.38  730.78 
   2   2 -14 2910.64  321.13 
   2   2 -14 3096.12  753.25 
   2   2 -14 2883.78  289.99 
   2   2 -13 7191.27 1093.08 
   2   2 -13 5686.26  407.36 
   2   2 -13 5272.02  819.00 
   2   2 -13 6072.10  413.75 
  -2  -2  13 6433.29  828.29 
  -2  -2  12 27181.4  1715.7 
   2   2 -12 28675.4  1897.8 
   2   2 -12 27911.8  2032.1 
   2   2 -11 5673.81  799.33 
   2   2 -11 4686.72  765.06 
  -2  -2  11 5077.55  760.87 
  -2  -2  10 3015.07  562.40 
   2   2 -10 3931.15  637.21 
   2   2 -10 4416.51  789.55 
  -2  -2   9   -3.51  230.61 
   2   2  -9   -7.18  177.66 
   2   2  -9  455.25  281.44 
  -2  -2   9  335.31  280.41 
  -2  -2   8  263.75  287.65 
  -2  -2   8  -27.78  287.33 
   2   2  -8    6.49  136.37 
   2   2  -8 -466.85  374.96 
  -2  -2   8   27.46  188.97 
   2   2  -8  189.78  223.42 
  -2  -2   8  -60.28  114.06 
  -2  -2   7 43380.6  1868.7 
   2   2  -7 44055.7  1612.3 
  -2  -2   7 44999.4  1649.6 
  -2  -2   7 42020.0  1840.2 
   2   2  -7 43688.0  1512.6 
   2   2  -7 43661.6  1930.2 
  -2  -2   7 43796.0  1347.2 
   2   2  -6 21941.1  1025.3 
  -2  -2   6 21036.1  1082.4 
  -2  -2   6 22498.3  1227.4 
   2   2  -6 20765.5  1029.6 
   2   2  -6 22206.1  1307.8 
   2   2  -5 490154.   4270. 
  -2  -2   5 477311.   4942. 
   2   2  -5 480139.   5633. 
   2   2  -5 476902.   4843. 
   2   2  -4 42375.5  1466.9 
   2   2  -4 45158.3  1613.5 
   2   2  -4 45261.8  1107.0 
  -2  -2   4 42889.6  1438.2 
  -2  -2   4 44040.5  1588.5 
  -2  -2   3 376365.   4238. 
   2   2  -3 387181.   4365. 
   2   2  -3 373630.   3768. 
   2   2  -3 378358.   4408. 
  -2  -2   2 6369.79  588.66 
  -2  -2   2 6230.98  480.85 
   2   2  -2 7716.08  647.10 
  -2  -2   2 7287.59  615.08 
   2   2  -2 7241.76  556.55 
   2   2  -2 7558.89  507.81 
  -2  -2   1 2208.23  383.53 
   2   2  -1 2738.78  312.61 
  -2  -2   1 1923.98  257.76 
   2   2  -1 2180.00  273.41 
  -2  -2   1 1904.36  318.49 
   2   2  -1 2417.85  413.60 
  -2  -2   0 14455.8   887.2 
  -2  -2   0 13045.1   853.3 
   2   2   0 13847.6   616.0 
   2   2   0 13580.3   662.3 
  -2  -2   0 12157.0   665.3 
   2   2   0 14071.9   903.5 
  -2  -2  -1 -123.13  232.23 
  -2  -2  -1  156.80  125.63 
   2   2   1  329.50   94.60 
   2   2   1   43.12  109.75 
   2   2   1   53.56  248.49 
   2   2   2 2789.83  431.90 
  -2  -2  -2 2947.65  368.04 
  -2  -2  -2 2219.25  390.74 
   2   2   2 2420.44  181.32 
   2   2   2 3006.35  362.91 
  -2  -2  -2 2742.64  293.86 
  -2  -2  -3 9538.46  494.71 
   2   2   3 8070.97  643.10 
  -2  -2  -3 9583.47  874.05 
  -2  -2  -3 8181.60  579.09 
   2   2   3 8383.19  710.64 
   2   2   4 50076.2  1659.4 
  -2  -2  -4 50641.0  2028.3 
  -2  -2  -4 53124.1  1390.2 
   2   2   4 51076.6  1700.0 
  -2  -2  -5 24959.0  1376.8 
   2   2   5 24954.8  1265.7 
  -2  -2  -5 25580.8  1104.8 
   2   2   5 24162.0  1191.7 
  -2  -2  -5 23684.5  1474.2 
  -2  -2  -6 408897.   5782. 
   2   2   6 407091.   5496. 
   2   2   6 424183.   5946. 
   2   2   6 411911.   4890. 
  -2  -2  -7 25253.7  1526.7 
  -2  -2  -7 26225.2  1696.2 
  -2  -2  -7 26995.5  1378.2 
   2   2   7 27386.0  1606.0 
   2   2   7 25449.8  1481.1 
   2   2   7 26932.7  1245.8 
  -2  -2  -8 22010.2  1475.6 
   2   2   8 22678.4  1571.7 
   2   2   8 22373.0  1496.4 
  -2  -2  -8 25069.4  1436.2 
  -2  -2  -8 23540.0  1688.9 
  -2  -2  -9 1682.76  440.27 
   2   2   9 1299.69  491.02 
   2   2   9 1080.69  419.72 
  -2  -2  -9 1591.96  563.82 
   2   2  10 7688.83  980.70 
  -2  -2 -10 8821.72  980.18 
  -2  -2 -10 8887.05 1179.86 
  -2  -2 -11 5466.91  834.41 
  -2  -2 -11 5074.40  936.77 
   2   2  11 4537.17  358.76 
   2   2  11 4275.98  798.08 
  -2  -2 -12  727.55  552.52 
  -2  -2 -12 -129.55  311.82 
   2   2  12   73.94  115.66 
   2   2  12 -102.63  360.12 
  -2  -2 -12   67.68  108.62 
   2   2  13 1226.62  214.09 
  -2  -2 -13  996.89  216.51 
   2   2  13 1765.52  582.80 
   2   2  13 1092.06  178.44 
  -2  -2 -13  830.45  528.04 
  -2  -2 -14 1380.76  246.65 
  -2  -2 -14 1163.11  361.86 
   2   2  14 1523.74  252.06 
  -2  -2 -15 24833.5   903.7 
   2   2  15 23657.6   857.5 
  -2  -2 -16  245.50  161.54 
   2   2  17 1565.39  236.32 
  -2  -2 -17 1712.18  254.26 
   2   2  18   28.75  105.72 
  -2  -2 -18  -68.70  107.59 
   2   2  18   36.34  130.45 
   2   2  19  947.19  162.22 
  -2  -2 -19  705.41  137.87 
   2   2  19  764.29  129.33 
   2   2  20    1.15   52.81 
   2   2  20  170.36   82.14 
  -2  -2 -20  143.33   69.24 
   2   3 -21  147.24   88.13 
   2   3 -20 1206.74  180.78 
   2   3 -20  866.63  138.78 
   2   3 -19  183.13  138.03 
   2   3 -18 1104.01  210.80 
   2   3 -17  939.09  202.15 
   2   3 -16  290.27  165.26 
   2   3 -15 13266.9   654.2 
   2   3 -14  126.43  117.98 
   2   3 -14  253.80  132.13 
   2   3 -13 7267.30 1139.52 
   2   3 -13 5535.88  411.19 
   2   3 -13 7171.63 1003.15 
   2   3 -13 5712.47  409.69 
  -2  -3  13 5300.36  845.15 
   2   3 -12 2375.99  263.66 
   2   3 -12 2781.36  617.24 
   2   3 -12 2332.80  262.34 
  -2  -3  12 2234.86  535.66 
   2   3 -12 2204.48  645.90 
  -2  -3  12 2543.31  574.85 
   2   3 -12 2587.66  268.79 
  -2  -3  11  902.17  321.46 
  -2  -3  11 1063.69  474.29 
   2   3 -11  714.96  241.27 
   2   3 -11 1285.51  443.66 
   2   3 -10  141.73  181.65 
   2   3 -10 -127.19  363.13 
  -2  -3  10  -88.70  246.43 
  -2  -3  10 -258.66  402.08 
   2   3  -9  193.23  315.31 
   2   3  -9  134.48  232.86 
  -2  -3   9  322.41  215.95 
  -2  -3   9  149.93  345.67 
   2   3  -8 13673.7   986.3 
  -2  -3   8 13590.1  1096.8 
   2   3  -8 14178.3  1258.8 
  -2  -3   8 14483.2  1234.1 
   2   3  -7 322129.   5623. 
   2   3  -7 324600.   4354. 
  -2  -3   7 315526.   5065. 
  -2  -3   7 319645.   5426. 
   2   3  -6 102894.   2349. 
   2   3  -6 105999.   3050. 
   2   3  -6 108240.   2260. 
  -2  -3   6 105410.   2827. 
  -2  -3   6 103488.   3017. 
   2   3  -5 47162.2  1291.4 
  -2  -3   5 46115.0  1814.5 
   2   3  -5 48650.5  1957.2 
   2   3  -5 45197.7  1578.2 
  -2  -3   5 47289.6  1962.1 
   2   3  -4 29758.2  1333.5 
  -2  -3   4 32884.6  1575.9 
  -2  -3   4 31573.6  1620.2 
  -2  -3   4 31624.3  1496.7 
   2   3  -4 33033.7  1518.6 
   2   3  -4 31920.0  1400.9 
  -2  -3   3 39156.7  1646.9 
   2   3  -3 38956.5  1576.6 
  -2  -3   3 38007.3  1727.2 
  -2  -3   3 36394.3  1609.6 
   2   3  -3 35838.6  1420.2 
   2   3  -3 36404.7  1484.0 
  -2  -3   2 5589.52  606.55 
  -2  -3   2 5334.03  692.59 
  -2  -3   2 6139.59  701.90 
   2   3  -2 5592.29  565.38 
   2   3  -2 5728.13  563.29 
   2   3  -2 5698.59  646.25 
  -2  -3   1 34154.6  1426.0 
  -2  -3   1 34523.9  1627.4 
   2   3  -1 34711.2  1309.2 
  -2  -3   1 35882.6  1594.2 
   2   3  -1 33696.1  1307.1 
  -2  -3   1 33974.1  1552.3 
   2   3   0  335.56  225.49 
  -2  -3   0  111.70  272.59 
  -2  -3   0  340.88  264.32 
  -2  -3   0  678.88  394.08 
   2   3   0  239.09  158.93 
  -2  -3   0  320.72  227.68 
  -2  -3  -1 18644.5  1034.0 
  -2  -3  -1 18644.2  1112.8 
   2   3   1 19279.5  1018.7 
   2   3   1 19631.6   851.8 
  -2  -3  -1 18757.1  1181.8 
  -2  -3  -1 19004.9  1247.6 
  -2  -3  -1 18253.2   947.1 
  -2  -3  -2 1728.32  328.65 
  -2  -3  -2 1411.70  347.07 
   2   3   2 1831.55  375.17 
  -2  -3  -3 25388.8  1247.2 
   2   3   3 26245.7  1292.2 
  -2  -3  -3 27512.1  1520.3 
   2   3   3 26891.9  1386.2 
  -2  -3  -4 13667.7  1124.8 
  -2  -3  -4 13870.1  1177.4 
   2   3   4 11629.7   921.9 
   2   3   4 11703.6   970.1 
  -2  -3  -5 2978.02  603.21 
  -2  -3  -5 2734.02  625.87 
   2   3   5 2487.56  477.41 
   2   3   5 2660.09  485.35 
  -2  -3  -6 -122.48  333.94 
   2   3   6  115.59  214.18 
   2   3   6  -98.79  311.93 
   2   3   7  304.17  231.44 
  -2  -3  -7  -94.28  272.94 
   2   3   7  153.44  158.31 
  -2  -3  -8 12823.3  1276.6 
  -2  -3  -8 13350.5  1300.3 
   2   3   8 13694.3  1250.9 
  -2  -3  -9 2268.10  611.00 
  -2  -3  -9 1175.77  506.10 
   2   3   9 1209.48  430.32 
  -2  -3 -10 4314.20  857.05 
   2   3  10 3052.40  294.81 
   2   3  10 2730.93  635.31 
   2   3  11  -77.58  118.61 
   2   3  11 -145.68  135.60 
  -2  -3 -11  118.53  363.10 
   2   3  11  222.20  475.90 
  -2  -3 -11  540.98  443.35 
   2   3  12    3.25  125.16 
   2   3  12 -546.26  437.44 
  -2  -3 -13  304.19  280.10 
   2   3  13   85.07  144.40 
   2   3  14  255.65  162.71 
  -2  -3 -14  167.31  135.00 
   2   3  14  148.97   91.12 
  -2  -3 -15 8021.35  511.83 
   2   3  15 7665.82  505.11 
   2   3  15 7976.63  416.79 
  -2  -3 -16  763.49  200.31 
   2   3  16  815.81  185.21 
  -2  -3 -17   38.88  103.96 
  -2  -3 -18  120.02   97.20 
   2   3  18  -77.18  114.81 
  -2  -3 -19  106.58   70.84 
   2   3  19  295.95   79.91 
   2   3  19  261.76  102.03 
   2   3  20  126.01   65.03 
   2   4 -21  180.40   67.51 
   2   4 -20   45.33   77.50 
   2   4 -20   15.07   55.21 
   2   4 -20  191.74   74.86 
   2   4 -19  623.68  125.16 
   2   4 -19 1072.45  171.03 
   2   4 -18  159.70  114.97 
   2   4 -18  359.25  148.26 
   2   4 -17 14851.8   640.9 
   2   4 -17 14494.4   636.3 
   2   4 -16 5595.58  422.07 
   2   4 -16 6062.80  390.45 
   2   4 -15 1959.03  245.00 
   2   4 -15 1822.05  268.34 
   2   4 -14  361.73  150.19 
   2   4 -14  671.31  181.16 
   2   4 -13  -57.44   97.85 
  -2  -4  13  379.94  217.91 
   2   4 -13  -60.84  131.80 
   2   4 -13  589.08  334.47 
  -2  -4  12  958.22  368.87 
   2   4 -12  362.02  140.34 
   2   4 -12  578.78  143.39 
   2   4 -12 1008.84  477.39 
  -2  -4  12  391.11  334.16 
   2   4 -11  785.62  166.02 
   2   4 -11  639.11  146.25 
   2   4 -11  506.42  337.35 
  -2  -4  11  281.75  355.18 
  -2  -4  11  681.62  254.63 
  -2  -4  10 1050.68  374.99 
  -2  -4  10 1622.36  435.39 
  -2  -4  10  556.39  350.58 
  -2  -4   9 9073.02 1087.50 
  -2  -4   9 11068.9  1109.9 
  -2  -4   9 10660.1  1148.9 
   2   4  -9 10570.1  1255.8 
  -2  -4   9 9153.00 1077.74 
  -2  -4   8 4020.91  718.01 
  -2  -4   8 4296.09  765.65 
  -2  -4   8 4253.52  737.39 
  -2  -4   8 4652.43  792.87 
   2   4  -8 4262.52  750.89 
  -2  -4   7 2864.06  663.70 
  -2  -4   7 2364.44  534.46 
  -2  -4   7 2222.03  521.78 
  -2  -4   7 2794.35  637.35 
  -2  -4   7 3470.03  685.60 
   2   4  -7 3383.67  669.46 
  -2  -4   6 57266.1  2478.8 
  -2  -4   6 57164.6  2492.4 
   2   4  -6 58739.8  2501.8 
  -2  -4   6 55778.5  2374.1 
  -2  -4   6 55787.7  2527.1 
  -2  -4   6 58174.7  2474.3 
  -2  -4   5 20606.2  1470.8 
  -2  -4   5 20814.0  1487.7 
  -2  -4   5 21017.1  1458.6 
   2   4  -5 20276.5  1403.6 
  -2  -4   5 18709.6  1428.7 
  -2  -4   5 21937.6  1529.6 
  -2  -4   4 10041.3  1046.3 
  -2  -4   4 10761.1  1094.2 
  -2  -4   4 11566.8  1060.4 
  -2  -4   4 11508.8  1056.2 
   2   4  -4 10771.2   988.5 
  -2  -4   4 9975.80 1031.78 
   2   4  -4 9786.43  921.59 
   2   4  -3  611.67  315.22 
  -2  -4   3 1243.55  421.51 
  -2  -4   3  703.31  356.67 
   2   4  -3 1250.91  351.75 
  -2  -4   3 1145.23  409.43 
  -2  -4   3  808.30  355.88 
  -2  -4   3  977.47  401.87 
  -2  -4   2 11260.5  1099.4 
   2   4  -2 9858.30  857.56 
   2   4  -2 9261.20  830.45 
  -2  -4   2 10634.0  1004.1 
  -2  -4   2 10565.2  1031.7 
  -2  -4   1 7872.50  843.31 
  -2  -4   1 7633.27  869.54 
  -2  -4   1 8661.14  976.21 
  -2  -4   1 8526.50  933.40 
   2   4  -1 7986.38  771.40 
   2   4  -1 9305.51  810.13 
  -2  -4   0 5491.03  697.64 
  -2  -4   0 7340.10  890.15 
   2   4   0 6226.42  705.95 
  -2  -4   0 6271.62  801.48 
   2   4   0 6702.76  654.13 
   2   4   1  154.05  285.00 
  -2  -4  -1  123.95  316.32 
  -2  -4  -1 -249.20  353.54 
  -2  -4  -1  382.09  325.52 
  -2  -4  -2 11099.4   906.3 
  -2  -4  -2 13362.5  1205.5 
  -2  -4  -2 12854.6  1109.3 
   2   4   2 11149.3   967.8 
  -2  -4  -3 43268.7  2208.4 
  -2  -4  -3 41460.0  2127.6 
  -2  -4  -3 42295.1  2043.7 
   2   4   3 37677.6  1807.5 
  -2  -4  -4 25067.1  1712.3 
  -2  -4  -4 27693.6  1803.4 
  -2  -4  -4 26318.9  1665.6 
   2   4   4 25184.5  1526.6 
   2   4   4 25566.0  1517.8 
   2   4   5 1222.00  354.35 
  -2  -4  -5 1341.75  419.25 
  -2  -4  -5 1495.75  473.29 
   2   4   5 1467.57  435.23 
  -2  -4  -6 -368.99  389.72 
   2   4   6  639.32  395.68 
   2   4   6  462.40  240.63 
  -2  -4  -7 5815.54  940.10 
   2   4   7 5307.60  779.50 
  -2  -4  -8 6601.34 1029.71 
   2   4   8 6919.26  930.65 
  -2  -4  -8 6540.05 1034.61 
  -2  -4  -9  709.81  423.27 
   2   4   9  510.04  162.39 
  -2  -4  -9   -9.16  336.32 
   2   4   9  759.55  448.20 
  -2  -4 -10 1730.91  583.61 
   2   4  10 1999.22  260.64 
   2   4  10 2371.07  652.58 
   2   4  11  178.27  135.07 
  -2  -4 -11 -301.04  389.53 
   2   4  11  -61.64  279.22 
  -2  -4 -12 1089.67  441.96 
  -2  -4 -12 1260.66  393.30 
   2   4  12 1378.77  236.55 
   2   4  12  937.20  222.84 
  -2  -4 -13 7872.96 1129.43 
   2   4  13 7947.54  530.10 
  -2  -4 -14 2090.39  294.17 
   2   4  14 1990.62  271.22 
   2   4  14 2176.91  232.37 
  -2  -4 -15  103.63  123.64 
   2   4  15   80.32  147.90 
   2   4  15    9.16   84.02 
  -2  -4 -16  565.76  151.24 
   2   4  16  503.88  170.52 
  -2  -4 -17   -2.23   98.22 
  -2  -4 -18 2476.81  205.52 
   2   4  18 2659.51  226.67 
   2   4  19   28.10   51.30 
   2   4  19  -34.87   64.74 
  -2  -4 -19  168.86   60.03 
   2   5 -20  539.05   88.98 
   2   5 -19 6680.84  286.71 
   2   5 -19 7353.77  348.52 
   2   5 -19 7229.43  306.24 
   2   5 -18  399.21  110.94 
   2   5 -18  377.77  119.82 
   2   5 -18  390.39  121.23 
   2   5 -17   40.80  100.75 
   2   5 -17   18.92  101.83 
   2   5 -17  208.11  121.56 
   2   5 -16   74.24  114.58 
   2   5 -16 -116.65  134.54 
   2   5 -15 1378.12  209.07 
   2   5 -15 1096.42  216.45 
   2   5 -15 1396.78  215.75 
   2   5 -14  159.73  110.99 
   2   5 -14  310.33  177.02 
   2   5 -14  355.55  167.32 
   2   5 -13   97.15  132.07 
   2   5 -13  -14.07  135.75 
   2   5 -13  -19.35  145.50 
   2   5 -12  591.59  168.27 
   2   5 -12  966.50  232.37 
   2   5 -12  629.25  185.77 
  -2  -5  12  884.53  371.80 
   2   5 -11 21450.7   783.5 
  -2  -5  11 23450.7  1830.3 
   2   5 -11 22358.9   864.0 
   2   5 -11 21294.9   820.7 
   2   5 -11 22942.2  2033.9 
  -2  -5  11 24464.5  1908.7 
  -2  -5  10   72.54  339.94 
  -2  -5  10 -465.13  430.50 
   2   5 -10 -167.03  299.69 
  -2  -5  10 -565.13  517.12 
   2   5 -10  -84.56  159.17 
   2   5 -10   16.34  125.74 
   2   5 -10 -109.71  117.25 
  -2  -5   9 4063.09  774.06 
  -2  -5   9 3118.24  730.72 
  -2  -5   9 3354.03  804.66 
   2   5  -9 3837.23  824.43 
   2   5  -9 3664.88  331.77 
   2   5  -9 3771.21  345.92 
  -2  -5   8 6418.60 1014.56 
  -2  -5   8 7922.42 1065.22 
   2   5  -8 7607.36 1098.38 
  -2  -5   8 8072.89 1090.56 
   2   5  -8 7549.14  472.82 
   2   5  -8 7480.67  456.85 
  -2  -5   8 9143.16 1113.28 
  -2  -5   7 -260.74  383.81 
  -2  -5   7  101.12  352.20 
  -2  -5   7  259.31  261.76 
  -2  -5   7 -199.40  363.13 
   2   5  -7 -212.22  281.77 
  -2  -5   6 2550.22  664.03 
  -2  -5   6 2151.28  589.73 
  -2  -5   6 2533.72  591.65 
  -2  -5   6 2099.54  645.50 
   2   5  -6 1951.64  555.36 
  -2  -5   5 37272.0  2266.8 
  -2  -5   5 38846.3  2246.0 
  -2  -5   5 37356.7  2159.8 
   2   5  -5 35457.7  2067.3 
  -2  -5   5 38953.9  2271.4 
  -2  -5   4  478.24  314.40 
  -2  -5   4  370.85  572.80 
  -2  -5   4  388.46  340.04 
   2   5  -4  553.29  336.22 
   2   5  -4  328.63  308.83 
   2   5  -3  342.72  285.94 
  -2  -5   3  -89.65  343.03 
   2   5  -3  -79.60  269.44 
  -2  -5   3  367.89  405.56 
  -2  -5   3 1015.01  376.48 
  -2  -5   2  811.12  398.24 
  -2  -5   2  575.19  377.34 
   2   5  -2  678.27  293.68 
  -2  -5   2  908.84  457.09 
   2   5  -2  520.25  300.04 
  -2  -5   1  139.22  276.01 
   2   5  -1  186.32  257.31 
   2   5  -1   70.50  164.26 
  -2  -5   1  280.30  353.53 
   2   5   0 45785.1  1958.6 
   2   5   0 44560.7  2107.7 
  -2  -5   0 44680.8  2194.1 
  -2  -5  -1  256.88  234.59 
  -2  -5  -1  769.57  429.83 
   2   5   1  585.40  325.25 
  -2  -5  -2 3003.11  598.84 
  -2  -5  -2 3025.32  733.42 
  -2  -5  -2 3465.62  533.77 
  -2  -5  -2 3194.37  665.82 
   2   5   2 2516.58  555.51 
   2   5   3  502.19  227.63 
  -2  -5  -3 -370.81  339.53 
  -2  -5  -3  464.96  391.50 
  -2  -5  -3  432.99  416.39 
  -2  -5  -4   -4.78  323.86 
   2   5   4  357.33  290.13 
  -2  -5  -4  623.19  447.22 
   2   5   4  222.99  233.84 
   2   5   5 1902.06  469.79 
  -2  -5  -5 2028.85  637.72 
  -2  -5  -5 1578.56  635.04 
   2   5   5  563.09  331.49 
  -2  -5  -6  369.44  386.79 
  -2  -5  -6  626.09  364.06 
   2   5   6  196.50  265.62 
  -2  -5  -7 4083.89  817.66 
   2   5   7 4217.03  350.91 
  -2  -5  -7 4292.59  891.09 
   2   5   7 4774.89  837.16 
  -2  -5  -8 2306.82  710.87 
   2   5   8 4006.87  358.53 
  -2  -5  -8 4340.53  917.66 
  -2  -5  -8 3338.58  782.28 
   2   5   8 2183.70  581.33 
  -2  -5  -9 2979.94  789.48 
  -2  -5  -9 3882.40  818.98 
  -2  -5  -9 4271.19  834.15 
   2   5   9 3992.16  370.65 
   2   5   9 3465.63  725.33 
  -2  -5 -10 3591.70  789.82 
   2   5  10 3135.04  342.88 
   2   5  10 2402.15  238.11 
   2   5  11 2162.18  308.36 
  -2  -5 -11 1273.83  613.99 
  -2  -5 -12 1908.28  531.34 
   2   5  12 2925.90  334.10 
   2   5  13 1738.69  269.80 
  -2  -5 -13 1394.12  299.30 
   2   5  14 1545.79  251.81 
  -2  -5 -15 3128.23  290.62 
   2   5  15 3151.77  295.77 
   2   5  15 3482.44  252.24 
   2   5  16 1546.43  200.27 
  -2  -5 -16 1484.83  196.41 
  -2  -5 -17   13.78   65.77 
   2   5  18 1260.48  127.93 
   2   6 -19  447.77   84.44 
   2   6 -18  -30.38   85.04 
   2   6 -18 -110.73   63.58 
   2   6 -18   27.57   56.73 
   2   6 -17  204.58   90.26 
   2   6 -17  -46.45  116.29 
   2   6 -17  278.76  104.36 
   2   6 -16 -113.94  109.10 
   2   6 -16  -54.96  125.41 
   2   6 -16 -206.25  108.75 
   2   6 -15 5815.37  390.31 
   2   6 -15 5901.22  421.41 
   2   6 -15 6123.43  382.03 
   2   6 -14 8282.65  464.50 
   2   6 -14 8171.50  489.45 
   2   6 -13 4268.87  350.67 
   2   6 -13 4063.06  371.09 
   2   6 -12 3817.17  333.39 
   2   6 -12 4326.43  385.91 
   2   6 -12 4141.00  389.21 
   2   6 -11  155.19  154.35 
   2   6 -11  205.48  140.54 
   2   6 -11  104.62  141.81 
   2   6 -10  281.72  172.54 
   2   6 -10  192.85  153.05 
   2   6 -10  249.79  157.47 
   2   6  -9  929.16  227.91 
   2   6  -9 1064.38  226.94 
   2   6  -9  598.07  149.23 
   2   6  -9  717.81  187.92 
   2   6  -9  441.73  310.88 
   2   6  -8 1487.24  252.69 
   2   6  -8 1094.28  183.27 
   2   6  -8 1284.58  237.04 
  -2  -6   8 1333.02  651.22 
   2   6  -8 1220.17  235.78 
   2   6  -8  310.33  335.60 
  -2  -6   7 5284.61 1036.76 
   2   6  -7 4758.25  393.02 
   2   6  -7 4829.09  362.81 
  -2  -6   7 6104.64  994.59 
   2   6  -7 4937.50  402.01 
   2   6  -7 5173.96  412.05 
   2   6  -7 5184.54  931.18 
   2   6  -6 2950.16  312.38 
   2   6  -6 3250.04  326.72 
   2   6  -6 2802.14  278.25 
  -2  -6   6 2620.36  655.48 
   2   6  -6 2931.13  307.29 
   2   6  -6 2545.70  654.64 
  -2  -6   6 3209.78  854.77 
   2   6  -5  729.09  176.82 
  -2  -6   5 1295.43  548.01 
   2   6  -5  606.93  129.42 
   2   6  -5  611.12  160.21 
   2   6  -5  760.32  342.99 
   2   6  -5  651.59  154.88 
   2   6  -4 12693.1   611.7 
   2   6  -4 11970.9   575.7 
  -2  -6   4 12787.3  1411.7 
   2   6  -4 11049.2  1231.7 
   2   6  -4 11408.2   550.1 
   2   6  -4 10620.8  1212.3 
   2   6  -3 1068.00  422.25 
   2   6  -3  786.05  169.70 
   2   6  -3  809.59  167.33 
  -2  -6   3  693.50  461.09 
   2   6  -3  524.65  304.43 
   2   6  -2 1623.62  518.01 
   2   6  -2 1017.22  381.55 
  -2  -6   2  732.55  407.55 
   2   6  -2 1390.91  218.25 
   2   6  -1 7690.34  945.28 
  -2  -6   1 8324.58 1112.98 
  -2  -6   1 7487.15 1144.22 
   2   6  -1 6896.03  441.47 
   2   6  -1 5679.30  870.07 
   2   6   0 -607.67  356.54 
  -2  -6   0 -359.51  364.25 
  -2  -6   0  261.93  237.63 
   2   6   0  -33.66  114.47 
  -2  -6   0  288.48  468.66 
  -2  -6   0 -341.46  490.98 
  -2  -6  -1 1969.05  509.72 
  -2  -6  -1 1892.09  483.49 
   2   6   1 1937.61  243.17 
   2   6   1 2248.54  582.75 
  -2  -6  -1 2131.63  742.24 
   2   6   2  592.88  429.75 
  -2  -6  -2   91.99  248.38 
   2   6   2  177.03  126.43 
  -2  -6  -2  102.23  392.58 
   2   6   3 1373.72  457.60 
  -2  -6  -3 1063.62  437.22 
  -2  -6  -3 1172.29  485.78 
   2   6   3 1563.41  345.30 
   2   6   4 2608.41  604.70 
   2   6   4 1725.35  505.97 
  -2  -6  -4 2187.05  826.99 
  -2  -6  -4 1112.24  530.14 
   2   6   5 2608.05  682.04 
  -2  -6  -5 2864.00  812.56 
  -2  -6  -5 2597.50  659.23 
   2   6   5 2975.22  279.24 
   2   6   6  635.04  233.48 
  -2  -6  -6 -126.94  460.17 
  -2  -6  -6 -274.75  489.16 
   2   6   6 -162.56  148.07 
  -2  -6  -7 14097.1  1661.4 
   2   6   7 12357.5  1370.8 
  -2  -6  -7 13238.7  1631.7 
   2   6   7 13202.5   668.0 
  -2  -6  -8 1271.72  624.34 
   2   6   8  676.37  180.77 
  -2  -6  -9 10711.8  1311.6 
   2   6   9 12016.2   638.0 
   2   6   9 11463.9   537.1 
  -2  -6  -9 11754.7  1501.7 
   2   6  10 1616.30  207.03 
   2   6  10 1414.63  252.25 
   2   6  11 5635.72  362.88 
  -2  -6 -11 4894.77  979.57 
  -2  -6 -12 9650.98 1273.80 
   2   6  12 12100.0   588.1 
   2   6  13  691.77  208.79 
  -2  -6 -14  -66.92  100.42 
   2   6  14   59.51  125.31 
   2   6  15  613.95  145.66 
  -2  -6 -15  763.84  137.62 
   2   6  15  548.65  101.96 
  -2  -6 -16 3071.49  203.48 
   2   6  16 3320.95  230.74 
   2   6  17 3645.74  189.92 
   2   7 -17  560.96  104.79 
   2   7 -16 1101.60  133.00 
   2   7 -16  873.29  119.91 
   2   7 -16  973.13  154.87 
   2   7 -15 1225.68  163.36 
   2   7 -15 1391.89  199.67 
   2   7 -15 1370.98  165.80 
   2   7 -14  544.07  144.98 
   2   7 -14  773.96  182.57 
   2   7 -14  584.76  136.17 
   2   7 -13 1799.57  236.66 
   2   7 -13 1614.24  253.65 
   2   7 -13 1688.31  219.41 
   2   7 -12  603.97  182.93 
   2   7 -12  624.36  164.67 
   2   7 -12  514.86  178.47 
   2   7 -11 2568.84  312.65 
   2   7 -11 2600.14  278.61 
   2   7 -11 2525.26  319.56 
   2   7 -10 13301.0   663.8 
   2   7 -10 13024.7   602.9 
  -2  -7  10 13333.2  1531.8 
   2   7 -10 13112.6   668.6 
   2   7  -9 2943.67  341.91 
  -2  -7   9 1735.95  582.21 
   2   7  -9 2439.02  323.30 
   2   7  -9 2499.84  275.75 
   2   7  -8 16406.7   754.5 
  -2  -7   8 16232.3  1708.6 
   2   7  -8 15656.7   671.0 
   2   7  -8 15819.2   738.9 
   2   7  -7  190.71  169.30 
   2   7  -7  169.33  162.95 
   2   7  -7  148.29  118.46 
   2   7  -6  899.13  192.34 
   2   7  -6 1155.78  239.88 
   2   7  -6  982.03  201.73 
  -2  -7   6  653.03  359.34 
   2   7  -5 8744.13  557.00 
  -2  -7   5 8091.12 1194.08 
   2   7  -5 8740.82  506.18 
   2   7  -5 7319.08 1088.40 
   2   7  -5 8003.39  524.33 
  -2  -7   5 8777.29 1195.45 
   2   7  -4  486.22  155.20 
   2   7  -4  297.41  153.43 
   2   7  -4  474.05  131.93 
  -2  -7   4  730.34  457.31 
   2   7  -4  531.96  147.67 
  -2  -7   4  925.93  442.56 
   2   7  -4  973.76  464.63 
   2   7  -4  123.98  352.77 
  -2  -7   3 6629.47  990.08 
   2   7  -3 7803.10  472.64 
  -2  -7   3 8376.94 1249.10 
   2   7  -3 7512.56 1023.56 
   2   7  -3 8343.81  518.63 
   2   7  -3 8539.97  542.12 
   2   7  -3 7760.77  471.08 
  -2  -7   3 8112.52 1207.99 
   2   7  -3 7226.62 1056.59 
  -2  -7   2 26939.1  2198.9 
  -2  -7   2 27802.1  1991.8 
  -2  -7   2 28446.2  2248.4 
   2   7  -2 25414.7  1953.5 
   2   7  -2 27409.9   959.1 
   2   7  -2 27704.5   892.2 
  -2  -7   1  101.40  376.86 
   2   7  -1  374.88  139.97 
  -2  -7   1 -456.52  441.76 
   2   7  -1  682.57  346.38 
   2   7  -1  304.99  135.96 
  -2  -7   1  335.06  343.49 
  -2  -7   0 7442.37 1184.31 
   2   7   0 5576.83  928.20 
   2   7   0 7072.00  497.37 
  -2  -7   0 7391.80  995.43 
  -2  -7   0 5864.44  417.02 
  -2  -7   0 6940.84 1188.47 
  -2  -7  -1 10702.8  1435.8 
   2   7   1 10396.6   592.0 
  -2  -7  -1 9748.23  520.66 
  -2  -7  -1 10921.7  1423.8 
   2   7   1 8785.32 1159.85 
  -2  -7  -2 22434.7  2070.7 
  -2  -7  -2 24167.7  2107.9 
   2   7   2 21051.3  1788.3 
  -2  -7  -2 23612.8   800.5 
   2   7   3 3343.50  750.20 
  -2  -7  -3 3948.46  884.17 
  -2  -7  -4 6990.77 1191.64 
   2   7   4 7506.83  466.61 
  -2  -7  -5 48979.2  3108.0 
   2   7   5 47875.9  1127.3 
  -2  -7  -6  913.09  595.65 
   2   7   6  581.41  195.19 
   2   7   6  340.28  107.06 
  -2  -7  -7 17271.4  1863.7 
   2   7   7 17386.2   752.0 
  -2  -7  -8 12523.4  1562.1 
   2   7   8 12663.8   641.3 
   2   7   9 2708.84  266.23 
   2   7   9 3050.71  337.34 
  -2  -7 -10  969.83  622.94 
   2   7  10  832.90  151.48 
   2   7  10 1226.16  229.40 
   2   7  11  834.43  195.09 
   2   7  11  607.95  126.48 
   2   7  12 1560.47  230.65 
   2   7  13 -109.29  107.55 
  -2  -7 -14 5709.42  283.94 
   2   7  14 6172.74  326.84 
   2   7  14 5907.37  272.85 
   2   7  15 6429.28  277.27 
   2   8 -14 3245.16  199.57 
   2   8 -14 3529.17  223.94 
   2   8 -14 3941.44  265.25 
   2   8 -13  338.07  109.33 
   2   8 -13  451.22  104.91 
   2   8 -13  480.91  144.91 
   2   8 -12 2247.56  214.78 
   2   8 -12 2059.98  229.88 
   2   8 -12 2414.58  260.74 
   2   8 -11 6594.28  406.64 
   2   8 -11 5608.95  351.07 
   2   8 -11 6455.49  430.82 
   2   8 -10  339.09  154.76 
   2   8 -10  692.70  233.96 
   2   8 -10  576.02  161.03 
   2   8  -9  604.69  175.97 
   2   8  -9  785.69  166.22 
   2   8  -9  614.33  199.33 
   2   8  -8 2043.50  296.60 
   2   8  -8 2007.11  249.17 
   2   8  -8 2136.30  295.78 
   2   8  -7 2261.51  262.42 
   2   8  -7 2373.99  323.31 
   2   8  -7 2771.84  326.43 
   2   8  -6 2495.29  326.74 
   2   8  -6 2069.63  245.41 
   2   8  -6 2308.94  315.01 
  -2  -8   6 1461.90  501.57 
   2   8  -5 7696.31  526.86 
   2   8  -5 7804.40  463.25 
  -2  -8   5 7127.09 1071.29 
   2   8  -5 7641.96  469.68 
  -2  -8   4 1271.00  409.09 
  -2  -8   4 1610.00  509.01 
   2   8  -4 2719.66  286.29 
   2   8  -4 2868.07  344.50 
   2   8  -3 3479.27  356.81 
  -2  -8   3 3917.30  796.94 
  -2  -8   3 4469.30  927.31 
  -2  -8   2  430.99  320.76 
  -2  -8   2  881.70  420.69 
  -2  -8   2  997.53  208.45 
   2   8  -2  994.55  242.26 
  -2  -8   1 22233.9   804.3 
   2   8  -1 23436.8   894.4 
  -2  -8   0 23698.5  2084.3 
  -2  -8   0 22747.6   800.5 
   2   8   0 24240.1   916.8 
  -2  -8  -1 28970.5  2364.3 
  -2  -8  -1 29574.3   898.6 
  -2  -8  -2 7676.88  454.76 
  -2  -8  -2 7965.42 1300.09 
  -2  -8  -3 2788.01  829.14 
   2   8   3 2215.23  263.16 
  -2  -8  -4 2475.90  713.70 
   2   8   4 3286.93  298.76 
   2   8   5 8248.69  515.24 
  -2  -8  -5 7977.00 1266.40 
   2   8   5 7466.78  421.97 
  -2  -8  -6 33483.8  2479.9 
   2   8   6 38009.9  1062.4 
   2   8   7 2277.14  285.54 
   2   8   7 2473.78  264.82 
   2   8   8 1482.78  231.46 
   2   8   8 1211.86  192.60 
   2   8   9  295.52  147.37 
   2   8   9  194.96  104.94 
   2   8  10 1809.89  228.03 
   2   8  10 1892.38  176.89 
   2   8  11   25.61  109.02 
   2   8  11   95.44   55.47 
   2   8  11  140.75  115.38 
   2   8  12  432.05  113.21 
   2   8  13  876.26  115.11 
   2   8  13  723.65   90.23 
  -2  -9  13 1347.83  131.14 
   2   9 -12  916.80  107.59 
   2   9 -11  384.07  105.30 
   2   9 -10  356.31  120.48 
   2   9  -9 7356.45  395.96 
   2   9  -8 1561.90  217.62 
   2   9  -7 9827.40  499.25 
  -2  -9   6 5175.64  365.38 
   2   9  -6 5214.01  388.65 
  -2  -9   5 4203.96  334.67 
   2   9  -5 4656.12  378.73 
  -2  -9   4   55.42  111.92 
   2   9  -4   36.79  164.68 
  -2  -9   3   12.85  114.93 
   2   9  -3  205.44   89.91 
  -2  -9   2 2886.26  276.05 
   2   9  -2 2697.75  231.00 
   2   9  -1 4277.45  305.24 
  -2  -9   1 4148.29  323.79 
   2   9   0 2920.21  267.37 
  -2  -9   0 2967.66  269.87 
  -2  -9  -1 2630.26  247.98 
   2   9   1 2178.07  253.45 
   2   9   1 2709.92  259.71 
   2   9   2 3083.95  284.25 
   2   9   2 2570.15  254.96 
   2   9   3   77.41  132.40 
   2   9   3  123.89   88.27 
   2   9   4 9676.32  507.41 
   2   9   4 10337.8   482.2 
   2   9   4 9412.45  406.86 
   2   9   5 2227.26  254.30 
   2   9   5 2320.60  238.57 
   2   9   6  791.65  181.12 
   2   9   6  849.20  160.24 
   2   9   7 3101.66  242.05 
   2   9   7 2966.43  263.42 
   2   9   8 2406.26  227.41 
   2   9   8 2649.37  203.23 
   2   9   9   51.45   59.71 
   2   9   9   21.07   83.91 
   2   9  10  761.55  114.66 
   2   9  10  468.47   75.24 
   2   9  11 2044.47  138.18 
  -2 -10   9  102.68   61.91 
  -2 -10   8   99.25   64.14 
  -2 -10   7 1520.70  153.69 
  -2 -10   6 1033.29  138.55 
  -2 -10   5   19.38   70.29 
  -2 -10   4  782.34  126.75 
  -2 -10   3   15.10   80.39 
   2  10  -3   46.08   93.39 
   2  10  -2 1550.62  183.05 
  -2 -10   2 1512.27  160.51 
   2  10  -2 1334.77  125.28 
  -2 -10   1  745.76  118.03 
   2  10  -1  673.59  107.97 
   2  10  -1  696.84  124.18 
   2  10   0  -28.44   68.52 
   2  10   0  107.63   84.79 
   2  10   1 -152.48  121.66 
   2  10   1 -107.62   80.83 
   2  10   1  -57.12   66.21 
   2  10   2   28.09   77.76 
   2  10   2 -201.17  125.28 
   2  10   2  -24.22   53.89 
   2  10   3   57.66   89.10 
   2  10   3  -68.88   86.14 
   2  10   4 6031.50  305.91 
   2  10   4 6323.46  288.08 
   2  10   5  255.15   97.51 
   2  10   5  139.39   67.75 
   2  10   6  240.74   78.40 
   2  10   6  299.89   73.67 
   2  10   7 2776.19  149.48 
   3 -10  -8  738.86   95.45 
   3 -10  -7 1796.15  159.91 
   3 -10  -6  414.13  107.01 
   3 -10  -5 4744.50  275.95 
   3 -10  -5 4460.02  253.15 
   3 -10  -4 2515.48  204.04 
   3 -10  -4 2647.20  222.90 
   3 -10  -3 4899.17  296.09 
   3 -10  -3 4918.82  286.16 
   3 -10  -2 4165.31  271.29 
   3 -10  -2 4500.39  280.70 
   3 -10  -1   16.67   97.18 
   3 -10  -1   11.97   88.53 
   3 -10   0 1412.78  172.57 
   3 -10   0 1349.34  166.13 
   3 -10   0 1147.89  127.13 
   3 -10   1   62.74   81.06 
   3 -10   1  -24.47   50.53 
   3 -10   2 2597.94  203.11 
   3 -10   2 2273.82  164.07 
   3 -10   3  123.68   78.25 
   3 -10   3   54.12   52.83 
   3 -10   4 2565.55  174.02 
   3 -10   4 2424.42  156.08 
   3  -9 -11  561.87   98.53 
   3  -9 -11  579.35  118.25 
   3  -9 -10 2563.17  203.19 
   3  -9 -10 2407.26  215.43 
   3  -9  -9   98.24  115.53 
   3  -9  -8   52.51  126.12 
   3  -9  -8  124.05   92.67 
   3  -9  -7  501.74  163.40 
   3  -9  -7  489.80  138.78 
   3  -9  -6  -12.42  133.47 
   3  -9  -6   82.41  113.50 
   3  -9  -5  476.08  180.72 
   3  -9  -5  256.64  137.45 
   3  -9  -5  252.66  100.63 
   3  -9  -4   45.18  141.17 
   3  -9  -4  -36.32  127.99 
   3  -9  -4  -36.55   88.76 
   3  -9  -3  102.87  138.73 
   3  -9  -3   17.87  144.29 
   3  -9  -3  136.29   95.01 
   3  -9  -2  827.42  192.73 
   3  -9  -2  847.84  160.51 
   3  -9  -1 16871.6   670.0 
   3  -9  -1 15123.4   587.5 
  -3   9   0 1990.00  253.89 
   3  -9   0 1717.05  236.84 
   3  -9   0 1517.17  204.37 
   3  -9   1   70.70   94.76 
   3  -9   1   61.39  124.94 
  -3   9  -1    3.29  135.79 
   3  -9   2  215.12  114.53 
  -3   9  -2  203.56  143.95 
   3  -9   2  274.44  125.60 
   3  -9   3  710.08  152.31 
  -3   9  -3 1114.56  205.51 
   3  -9   3 1219.26  189.33 
   3  -9   4  646.44  153.56 
  -3   9  -4  551.70  181.26 
   3  -9   4  633.23  141.40 
   3  -9   5 1883.44  211.80 
  -3   9  -5 2148.06  258.71 
   3  -9   5 2254.51  217.83 
   3  -9   6 2646.52  214.92 
   3  -9   6 2571.87  238.70 
   3  -9   7  189.93   87.72 
  -3   9  -7  256.66  117.60 
   3  -9   8  492.04  110.51 
  -3   9  -8  433.12  135.98 
   3  -9   9  425.23   92.22 
  -3   9  -9  456.00  119.68 
   3  -9  10   63.27   52.59 
  -3   9 -10   15.87   76.96 
  -3   9 -11  -45.80   58.95 
   3  -8 -14   18.22   55.89 
   3  -8 -13  523.20  117.69 
   3  -8 -12 3784.46  291.58 
   3  -8 -12 3435.19  265.47 
   3  -8 -11  -81.02  134.88 
   3  -8 -10  112.21  148.35 
   3  -8  -9 2491.30  285.93 
   3  -8  -9 1979.22  258.64 
   3  -8  -8 1392.95  257.60 
   3  -8  -8 1250.53  220.90 
   3  -8  -7  417.20  201.28 
   3  -8  -7  417.70  176.64 
   3  -8  -7  542.96  148.61 
   3  -8  -6 3495.42  353.22 
   3  -8  -6 3619.53  348.26 
   3  -8  -6 3641.29  845.85 
   3  -8  -6 3343.36  323.70 
   3  -8  -5  955.11  496.21 
   3  -8  -5  830.36  218.37 
   3  -8  -5  949.58  205.61 
   3  -8  -5  562.84  160.54 
   3  -8  -4  270.93  173.54 
   3  -8  -4  256.35  144.93 
   3  -8  -3 8242.38  523.73 
   3  -8  -3 7752.77 1211.83 
   3  -8  -3 7874.84  486.07 
   3  -8  -2 5882.13 1017.85 
   3  -8  -2 5877.60  449.91 
  -3   8   2 6137.32  457.86 
   3  -8  -2 5327.75  405.48 
   3  -8  -1   97.41  125.57 
  -3   8   1   92.14  130.94 
   3  -8  -1  -33.53  139.46 
   3  -8   0 2517.52  301.54 
  -3   8   0 2853.99  323.84 
   3  -8   0 2719.53  648.50 
   3  -8   0 2953.53  312.16 
   3  -8   1 1146.06  214.81 
  -3   8  -1 1269.36  244.35 
   3  -8   1 1696.73  544.15 
   3  -8   1 1137.15  216.68 
   3  -8   2 14306.9  1539.7 
   3  -8   2 13677.5   638.3 
  -3   8  -2 13376.6   654.8 
   3  -8   2 12522.3   608.0 
   3  -8   3  450.26  163.27 
   3  -8   3   16.96  228.94 
   3  -8   3  561.04  189.89 
  -3   8  -3  337.07  181.78 
   3  -8   4 54183.1  1213.3 
  -3   8  -4 55258.0  1248.3 
  -3   8  -4 57611.2  1342.4 
   3  -8   4 54363.8  1245.2 
  -3   8  -5 6097.38  442.81 
   3  -8   5 5875.72  390.55 
  -3   8  -5 6427.76  426.09 
   3  -8   5 5513.08  396.33 
  -3   8  -6 1659.41  271.51 
   3  -8   6 1444.44  194.45 
  -3   8  -6 1772.30  239.20 
  -3   8  -7  243.57  172.49 
   3  -8   7  -36.54   85.32 
  -3   8  -7  225.14  137.37 
  -3   8  -8 1179.21  224.60 
  -3   8  -8 1400.46  204.85 
  -3   8  -9 1770.56  213.35 
  -3   8  -9 1669.78  248.85 
  -3   8 -10 -153.87  139.63 
  -3   8 -10  -29.19   97.03 
  -3   8 -11 1031.83  186.95 
  -3   8 -11 1076.54  153.97 
  -3   8 -12 8718.06  392.91 
  -3   8 -12 7875.75  322.86 
  -3   8 -13 8842.75  349.57 
   3  -8  13 9013.89  313.10 
   3  -7 -16   75.08   67.60 
   3  -7 -15  128.97   92.85 
   3  -7 -15   34.87   57.28 
   3  -7 -14  902.63  156.98 
   3  -7 -13  314.71  144.97 
   3  -7 -13  325.52  164.03 
   3  -7 -12 1910.83  243.97 
   3  -7 -11  150.05  175.76 
   3  -7 -11 1514.51  496.16 
   3  -7 -10 35267.9  2420.3 
   3  -7 -10 33030.9   850.7 
   3  -7 -10 33399.0   999.9 
   3  -7 -10 34490.3  1052.1 
   3  -7  -9 19115.4  1774.1 
   3  -7  -9 21642.6   858.2 
   3  -7  -9 21531.8   824.4 
   3  -7  -9 21034.8   713.3 
   3  -7  -8   40.03  177.85 
   3  -7  -8  -48.17  169.04 
   3  -7  -8   37.39  103.01 
   3  -7  -7 2209.67  663.07 
   3  -7  -7 2269.28  318.14 
   3  -7  -7 1365.76  512.79 
   3  -7  -7 2238.66  273.33 
   3  -7  -7 2116.53  282.96 
   3  -7  -6 3063.79  339.01 
   3  -7  -6 3062.42  343.86 
   3  -7  -6 2664.02  664.70 
   3  -7  -6 2777.84  307.47 
   3  -7  -5   61.27  373.99 
   3  -7  -5  -33.73  138.09 
   3  -7  -5  -79.32  152.49 
   3  -7  -4 9005.69  552.64 
   3  -7  -4 9232.97  535.82 
   3  -7  -4 9674.82 1322.05 
   3  -7  -3 3083.25  344.11 
  -3   7   3 3202.24  330.97 
   3  -7  -3 3131.15  324.89 
   3  -7  -2  495.73  173.69 
  -3   7   2  606.26  177.35 
   3  -7  -2  269.33  150.73 
   3  -7  -2  752.46  600.05 
   3  -7  -1 2336.84  294.77 
  -3   7   1 2469.14  287.42 
   3  -7  -1 1905.07  519.99 
   3  -7  -1 2474.01  299.72 
  -3   7   0 103162.   1793. 
   3  -7   0 106388.   1819. 
  -3   7   0 102420.   4013. 
   3  -7   0 108001.   4314. 
   3  -7   0 108315.   1784. 
  -3   7  -1 10865.1   597.6 
   3  -7   1 11500.0  1379.8 
   3  -7   1 10999.7   585.4 
  -3   7  -1 11267.6   578.5 
   3  -7   1 11730.0   595.7 
   3  -7   2 61239.2  3155.4 
  -3   7  -2 63614.8  1434.3 
   3  -7   2 61812.9  1360.9 
  -3   7  -2 62731.8  1347.6 
   3  -7   2 61482.9  1365.2 
  -3   7  -3 1401.87  241.42 
   3  -7   3 1130.72  195.78 
  -3   7  -3 1547.00  227.35 
   3  -7   3 1564.80  254.81 
   3  -7   3 2006.64  617.12 
   3  -7   4  558.85  151.33 
  -3   7  -4  805.31  174.09 
  -3   7  -4  848.96  219.37 
   3  -7   4  909.24  200.18 
  -3   7  -5  955.46  217.19 
  -3   7  -5 1032.87  203.78 
   3  -7   5  856.73  152.69 
   3  -7   5  900.30  215.69 
  -3   7  -6  175.98  141.09 
   3  -7   6   95.77  109.57 
  -3   7  -6  550.83  174.39 
   3  -7   6  168.18  138.17 
  -3   7  -7  155.76  178.05 
  -3   7  -7  -35.87  151.28 
   3  -7   7    5.55  117.47 
  -3   7  -8  -22.86  163.94 
  -3   7  -8  135.60  116.01 
   3  -7   8   63.52  107.40 
  -3   7  -9 3197.65  349.23 
  -3   7  -9 3154.29  313.65 
   3  -7   9 3356.95  278.02 
  -3   7 -10  118.75  151.83 
  -3   7 -10  406.66  148.82 
  -3   7 -11  300.22  129.15 
  -3   7 -11  133.70  146.69 
  -3   7 -12 8543.57  474.09 
  -3   7 -12 7984.39  411.23 
  -3   7 -13  933.29  175.59 
  -3   7 -13  667.15  133.07 
  -3   7 -14  -56.77  115.06 
  -3   7 -14   14.40   68.27 
  -3   7 -15  272.74  104.69 
   3  -6 -18 3994.25  214.54 
   3  -6 -17  713.66  131.07 
   3  -6 -17  823.64  106.70 
   3  -6 -16 3674.09  257.43 
   3  -6 -16 4206.82  300.68 
   3  -6 -15 4210.30  330.78 
   3  -6 -14  379.48  164.39 
   3  -6 -14  363.28  165.04 
   3  -6 -14  798.72  549.20 
   3  -6 -13 3713.67  365.82 
   3  -6 -13 3260.46  341.59 
   3  -6 -12 43162.9  1187.1 
   3  -6 -12 40024.7   954.5 
   3  -6 -12 40506.6  2689.6 
   3  -6 -11 83309.2  3952.4 
   3  -6 -11 84983.7  1454.8 
   3  -6 -11 88315.1  1712.4 
   3  -6 -10 1414.07  266.31 
   3  -6 -10  925.34  200.15 
   3  -6 -10  767.02  163.69 
   3  -6 -10  855.68  490.42 
   3  -6  -9 -248.18  550.98 
   3  -6  -9  150.22  145.87 
   3  -6  -9   42.14  120.26 
   3  -6  -9   91.34  149.03 
   3  -6  -8  710.23  435.36 
   3  -6  -8 1310.64  248.19 
   3  -6  -8 1418.58  242.93 
   3  -6  -8  830.48  175.78 
   3  -6  -8 1769.47  657.20 
   3  -6  -8 1302.18  238.52 
   3  -6  -7 16814.3   761.8 
   3  -6  -7 18766.9   757.5 
  -3   6   7 14270.4  1421.1 
   3  -6  -7 17160.2  1748.0 
   3  -6  -7 17555.2   731.2 
   3  -6  -7 16885.7  1681.2 
   3  -6  -6 -421.95  439.92 
   3  -6  -6  168.22  356.93 
   3  -6  -6  222.18  143.93 
  -3   6   6  648.42  343.68 
   3  -6  -6  428.97  157.93 
  -3   6   5  566.98  395.86 
   3  -6  -5  333.74  257.34 
   3  -6  -5  388.63  126.40 
   3  -6  -5  703.18  425.12 
   3  -6  -5  229.68  113.25 
   3  -6  -4   89.89  118.43 
   3  -6  -4 -211.93  396.50 
  -3   6   4 -195.36  142.14 
   3  -6  -4  -53.78  137.12 
  -3   6   4 -487.54  416.48 
  -3   6   3 21534.1   756.1 
  -3   6   3 20654.9  1679.4 
   3  -6  -3 21020.5  1847.4 
   3  -6  -3 22176.4   810.6 
  -3   6   3 18945.8  1514.4 
   3  -6  -3 22332.3   785.1 
  -3   6   2 21303.6   755.7 
   3  -6  -2 20752.9  1861.9 
  -3   6   2 20410.5  1551.3 
   3  -6  -2 21126.1   779.8 
  -3   6   2 21327.0  1672.4 
   3  -6  -2 22415.9   782.8 
  -3   6   1 3794.31  643.51 
   3  -6  -1 4123.57  344.41 
  -3   6   1 4075.33  344.15 
  -3   6   1 3733.54  700.99 
   3  -6  -1 4017.32  335.52 
   3  -6  -1 4572.41  938.48 
   3  -6  -1 4166.18  338.96 
  -3   6   0 19854.5  1534.3 
   3  -6   0 22017.3  1846.4 
  -3   6   0 20797.1   754.1 
   3  -6   0 20637.2   759.5 
  -3   6   0 19043.1   698.3 
   3  -6   0 20989.6   752.1 
   3  -6   0 23357.1   795.4 
   3  -6   1 2463.21  272.15 
  -3   6  -1 3062.85  612.61 
   3  -6   1 2574.81  673.97 
  -3   6  -1 3012.89  289.71 
  -3   6  -1 2681.10  596.09 
  -3   6  -1 3030.52  280.90 
   3  -6   1 3253.14  302.14 
   3  -6   2  452.79  144.51 
   3  -6   2   -4.24  302.84 
   3  -6   2  326.60  344.65 
  -3   6  -2  408.19  145.03 
  -3   6  -2  168.07  299.92 
  -3   6  -2  328.14  132.45 
   3  -6   2  407.77  334.91 
   3  -6   2  299.34  154.82 
  -3   6  -2   66.88  230.93 
   3  -6   3 1958.55  659.55 
   3  -6   3 1842.29  541.47 
   3  -6   3  685.67  556.30 
  -3   6  -3 1887.40  251.77 
  -3   6  -3 1846.51  654.54 
   3  -6   3 1498.12  200.76 
  -3   6  -3 1964.87  248.19 
   3  -6   3 1703.12  244.59 
   3  -6   4 -347.31  377.46 
  -3   6  -4  -36.71  121.33 
  -3   6  -4    1.51  357.05 
   3  -6   4  101.23  118.87 
  -3   6  -4   40.80  112.04 
   3  -6   4   54.09  111.49 
   3  -6   4 -216.52  425.68 
   3  -6   4  110.89  123.55 
   3  -6   4 -103.83  381.02 
   3  -6   5  666.97  517.04 
   3  -6   5  252.02  350.21 
  -3   6  -5  502.84  297.21 
  -3   6  -5  -58.64  102.42 
  -3   6  -5  106.84  133.40 
   3  -6   5  -87.54  101.19 
   3  -6   5  103.45  131.45 
   3  -6   6 -188.73  482.49 
   3  -6   6  315.84  317.32 
  -3   6  -6  163.59  142.40 
  -3   6  -6  115.80  307.01 
  -3   6  -6   33.31  113.09 
   3  -6   6    2.25  107.28 
   3  -6   6  223.38  149.52 
  -3   6  -7 5381.36  444.70 
   3  -6   7 5808.01  969.66 
   3  -6   7 5601.36  409.57 
  -3   6  -7 5546.00  403.86 
   3  -6   7 4958.74  380.97 
  -3   6  -8 2790.30  296.97 
   3  -6   8 2972.75  314.00 
   3  -6   8 3173.91  301.37 
  -3   6  -8 2995.77  342.35 
   3  -6   9  838.82  179.68 
   3  -6   9 1176.36  206.00 
  -3   6  -9  888.98  238.51 
  -3   6  -9  934.76  184.62 
  -3   6 -10 2542.59  325.88 
  -3   6 -10 2994.69  317.03 
   3  -6  10 2455.33  271.24 
   3  -6  10 2701.45  264.55 
  -3   6 -11 3246.29  356.88 
  -3   6 -11 2798.86  296.65 
   3  -6  11 2646.65  274.48 
  -3   6 -12   76.56  116.94 
   3  -6  12   30.88   97.69 
  -3   6 -12   84.32  161.79 
  -3   6 -13 3761.24  359.92 
  -3   6 -13 3247.58  284.64 
   3  -6  13 3261.74  270.72 
  -3   6 -14 1788.78  205.32 
   3  -6  14 1603.26  182.70 
  -3   6 -14 1574.89  234.53 
  -3   6 -15 8183.59  418.29 
  -3   6 -15 7571.77  353.97 
   3  -6  15 8101.97  328.99 
  -3   6 -16  221.55  117.36 
  -3   6 -16  143.04   71.21 
  -3   6 -17  146.55   69.85 
   3  -5 -19   82.09   72.73 
   3  -5 -18 5165.35  264.44 
   3  -5 -18 5146.90  310.00 
   3  -5 -17 2511.37  226.20 
   3  -5 -17 2651.26  264.77 
   3  -5 -16 6516.93  399.69 
   3  -5 -16 7558.67  455.22 
   3  -5 -15  662.58  183.86 
   3  -5 -15 -270.58  573.76 
   3  -5 -14 9689.12  570.34 
   3  -5 -14 9081.05  559.55 
   3  -5 -14 8988.68  458.43 
   3  -5 -14 8938.70 1275.91 
   3  -5 -13 14400.1  1652.5 
   3  -5 -13 15527.0   731.8 
   3  -5 -13 17347.7   763.8 
   3  -5 -13 15584.5   628.7 
   3  -5 -12 2762.19  743.17 
   3  -5 -12 3326.65  357.27 
   3  -5 -12 3406.25  317.99 
   3  -5 -11 3711.31  923.74 
   3  -5 -11 3552.89  378.17 
   3  -5 -11 4171.11  374.67 
   3  -5 -11 3678.27  341.84 
   3  -5 -10  197.05  392.89 
   3  -5 -10  -76.03  143.43 
   3  -5 -10   17.86  123.29 
   3  -5 -10   46.05  136.51 
  -3   5  10 -451.26  350.51 
   3  -5  -9   58.99  367.16 
   3  -5  -9  148.75  157.22 
   3  -5  -9  127.68  126.82 
   3  -5  -9  -11.79  104.63 
  -3   5   9  378.48  300.62 
   3  -5  -8 10861.1   584.7 
   3  -5  -8 10780.3  1394.9 
  -3   5   8 10045.7  1168.1 
   3  -5  -8 10812.1   562.1 
   3  -5  -8 11098.1   570.7 
   3  -5  -7 3631.14  334.66 
   3  -5  -7 2912.58  734.14 
   3  -5  -7 3890.58  810.20 
   3  -5  -7 3872.62  328.16 
   3  -5  -7 3990.97  336.28 
  -3   5   7 3603.67  680.14 
  -3   5   6  829.03  582.34 
   3  -5  -6  786.14  467.95 
  -3   5   6  532.87  431.26 
   3  -5  -6  339.72  386.39 
  -3   5   6 1051.35  371.06 
   3  -5  -6  797.04  171.23 
  -3   5   5 2082.50  490.77 
   3  -5  -5 2500.95  732.43 
  -3   5   5 3270.58  621.80 
  -3   5   5 3076.43  706.43 
   3  -5  -5 2793.18  651.34 
   3  -5  -4   45.69  405.95 
  -3   5   4  275.36  240.81 
  -3   5   4  112.52  315.31 
  -3   5   4  -60.35  200.06 
   3  -5  -4   19.35  226.71 
  -3   5   3  277.35  220.73 
  -3   5   3  432.17  378.20 
   3  -5  -3  406.66  306.57 
   3  -5  -3  115.05  356.35 
  -3   5   3  131.31  169.66 
  -3   5   2  645.42  227.91 
  -3   5   2 1016.19  382.54 
   3  -5  -2  783.43  433.57 
  -3   5   2  652.15  348.90 
  -3   5   1  194.42  204.71 
   3  -5  -1 -115.56  367.14 
   3  -5  -1  346.57  290.07 
   3  -5   0  280.49  307.17 
  -3   5   0  635.84  247.52 
   3  -5   1 22487.9  1719.2 
  -3   5  -1 22015.0  1419.7 
   3  -5   2 4242.21  735.86 
   3  -5   2 3512.26  686.95 
  -3   5  -2 4248.08  663.60 
   3  -5   2 4668.99  794.59 
  -3   5  -2 3606.35  701.93 
   3  -5   3  548.73  370.71 
  -3   5  -3  685.11  344.74 
   3  -5   3 1017.70  483.47 
   3  -5   3  774.31  387.74 
   3  -5   4 3531.75  676.89 
   3  -5   4 3079.83  719.49 
  -3   5  -4 2954.23  679.68 
   3  -5   4 4005.59  777.37 
   3  -5   5  594.03  272.34 
   3  -5   5  554.67  352.05 
  -3   5  -5  222.98  315.65 
   3  -5   5  603.48  156.84 
   3  -5   5  386.13  120.60 
  -3   5  -5   96.13  403.74 
   3  -5   6   90.39  301.95 
  -3   5  -6 -138.53  312.34 
  -3   5  -6  143.87   89.86 
   3  -5   6  286.42  110.49 
   3  -5   6  286.26  287.23 
   3  -5   6  298.14  112.96 
  -3   5  -6  629.19  177.66 
  -3   5  -7 -164.82  199.19 
   3  -5   7   11.83  311.73 
  -3   5  -7 -202.38  522.29 
  -3   5  -7   44.53  113.45 
   3  -5   7   46.81  101.63 
   3  -5   7  267.64  125.78 
  -3   5  -8 1347.80  218.57 
   3  -5   8 1059.87  456.88 
  -3   5  -8 1098.85  531.07 
   3  -5   8  839.08  333.58 
   3  -5   8  971.18  181.71 
   3  -5   8 1233.16  192.21 
   3  -5   9  835.61  183.95 
  -3   5  -9  445.61  346.41 
  -3   5  -9  646.80  167.65 
   3  -5   9  421.43  286.44 
   3  -5   9  961.25  183.93 
   3  -5  10  -19.81  117.18 
   3  -5  10  182.05  109.75 
   3  -5  11 1431.00  225.60 
   3  -5  11 1834.78  226.61 
  -3   5 -12 12052.8   587.8 
   3  -5  12 11499.1   581.5 
  -3   5 -13 6652.41  427.80 
   3  -5  13 6711.37  431.26 
   3  -5  14 1651.30  215.27 
  -3   5 -14 1962.74  239.58 
  -3   5 -15  881.85  195.20 
   3  -5  15 1045.79  165.40 
  -3   5 -15  813.15  151.65 
  -3   5 -16  -52.66  123.27 
  -3   5 -16  -52.17   90.63 
   3  -5  16   20.73   79.00 
   3  -5  17  468.79   80.85 
  -3   5 -17  741.36  147.77 
  -3   5 -17  510.75  100.22 
  -3   5 -18  638.19  109.00 
   3  -4 -20  184.69   89.91 
   3  -4 -19  137.36   72.70 
   3  -4 -19  474.82  131.21 
   3  -4 -18   96.81  123.83 
   3  -4 -18   69.90   79.65 
   3  -4 -17  590.84  145.03 
   3  -4 -17  488.29  167.97 
   3  -4 -16 4091.16  338.65 
   3  -4 -16 3941.70  363.28 
   3  -4 -16 3986.24  297.79 
   3  -4 -15 5600.39  438.61 
   3  -4 -15 5200.97  366.91 
   3  -4 -15 5072.68  396.25 
   3  -4 -15 4496.63  963.40 
   3  -4 -14  638.12  628.66 
   3  -4 -14  351.95  123.50 
   3  -4 -14  449.41  177.69 
   3  -4 -14  488.58  200.68 
  -3   4  13 -599.97  518.53 
   3  -4 -13 -540.78  627.71 
   3  -4 -13 -137.32  167.11 
   3  -4 -13  -19.34  108.60 
   3  -4 -13  170.13  158.66 
   3  -4 -12 5770.76 1105.17 
   3  -4 -12 5096.26  424.96 
   3  -4 -12 4863.42  386.16 
  -3   4  12 5274.41  889.31 
  -3   4  12 4852.55  793.99 
   3  -4 -11  164.98  131.76 
   3  -4 -11  108.18  107.65 
  -3   4  11  147.01  377.62 
   3  -4 -11   10.60  404.69 
  -3   4  11  394.27  179.92 
   3  -4 -10   10.12  110.13 
   3  -4 -10  402.35  414.74 
  -3   4  10  313.07  460.19 
   3  -4 -10   34.62  114.37 
   3  -4 -10  196.79  137.61 
  -3   4   9 24433.3  1820.2 
   3  -4  -9 28410.5   920.1 
  -3   4   9 27164.7  1840.0 
   3  -4  -9 29935.3   899.0 
   3  -4  -9 28027.9  2143.2 
   3  -4  -8 5846.78  978.53 
  -3   4   8 6029.15  843.12 
   3  -4  -7 19078.8  1653.7 
   3  -4  -7 20126.5  1631.6 
  -3   4   7 19479.5  1434.9 
  -3   4   7 15717.5  1535.1 
  -3   4   7 19107.8  1503.3 
   3  -4  -6 2884.40  638.10 
  -3   4   6 3031.22  612.26 
  -3   4   6 3146.09  714.99 
  -3   4   6 3305.51  583.25 
   3  -4  -6 3412.63  686.94 
  -3   4   5 6987.55  955.01 
   3  -4  -5 6169.32  831.86 
  -3   4   5 8176.57  906.02 
   3  -4  -5 7347.72  992.19 
  -3   4   5 7717.16  813.06 
   3  -4  -4 3698.27  651.94 
  -3   4   4 4133.08  664.92 
   3  -4  -4 3831.15  620.95 
  -3   4   4 3720.76  710.08 
  -3   4   4 4253.13  581.44 
   3  -4  -3 10245.7  1127.4 
  -3   4   3 9412.36  930.34 
  -3   4   3 9740.23  849.58 
  -3   4   3 9561.41 1051.06 
   3  -4  -3 10388.9   967.3 
   3  -4  -2 37563.6  1740.2 
   3  -4  -2 35001.4  1980.5 
  -3   4   2 33330.5  1544.5 
   3  -4  -1 4613.99  721.83 
   3  -4  -1 5363.43  703.52 
  -3   4   1 5182.40  609.39 
   3  -4   0 13539.7  1033.6 
   3  -4   0 13006.3  1180.7 
  -3   4   0 13024.0   951.6 
  -3   4   0 12776.5  1156.3 
   3  -4   1 5191.77  589.05 
  -3   4  -1 4567.56  553.75 
   3  -4   1 4682.31  729.78 
  -3   4  -1 3754.02  661.92 
  -3   4  -2  720.39  441.08 
   3  -4   2  576.93  288.29 
   3  -4   2  553.69  384.93 
   3  -4   2  372.32  281.84 
  -3   4  -2  332.29  160.49 
  -3   4  -2  504.50  342.04 
   3  -4   3 10835.7  1008.8 
  -3   4  -3 8938.43 1091.03 
   3  -4   3 9395.03 1067.99 
  -3   4  -3 10619.4  1046.6 
  -3   4  -3 10818.6  1094.8 
   3  -4   3 10320.3  1097.2 
   3  -4   4 26684.9  1547.4 
  -3   4  -4 25660.0  1831.2 
   3  -4   4 26280.8  1703.1 
  -3   4  -4 24558.7  1568.8 
  -3   4  -4 26065.1  1701.2 
   3  -4   4 27200.3  1785.1 
   3  -4   5 10078.8  1130.4 
  -3   4  -5 10061.2  1021.1 
  -3   4  -5 8142.45 1067.30 
   3  -4   5 10035.7  1098.7 
  -3   4  -5 10202.3  1120.3 
   3  -4   6 41769.4  2132.9 
  -3   4  -6 39070.3  2039.4 
  -3   4  -6 41513.2  2309.1 
   3  -4   6 45468.5  2474.7 
  -3   4  -6 39074.4  2393.8 
   3  -4   7  675.21  347.82 
  -3   4  -7 1157.95  408.98 
  -3   4  -7  788.13  311.34 
  -3   4  -7  288.59  343.84 
  -3   4  -7  392.55  253.98 
  -3   4  -8 6054.30  837.27 
  -3   4  -8 6422.44  980.17 
   3  -4   8 6275.87  994.50 
   3  -4   8 5989.78  406.80 
  -3   4  -8 6662.17 1041.11 
   3  -4   8 6005.95  391.84 
  -3   4  -9 25544.8  2035.2 
   3  -4   9 26707.9  2071.3 
  -3   4  -9 24509.2  1952.7 
   3  -4   9 26496.2   856.3 
   3  -4   9 26391.2   793.7 
   3  -4  10 1488.01  237.42 
   3  -4  10 1595.84  614.55 
  -3   4 -10 1851.18  657.24 
   3  -4  10 1058.46  183.41 
  -3   4 -11 3358.47  796.83 
   3  -4  11 3125.75  330.48 
   3  -4  11 2770.34  271.22 
   3  -4  12  201.14  147.61 
   3  -4  13 4850.62  395.83 
   3  -4  14 5384.46  404.79 
   3  -4  15  482.78  149.00 
   3  -4  16  241.74  116.75 
  -3   4 -17 2499.36  214.93 
   3  -4  17 2262.86  213.15 
  -3   4 -18  313.47   79.29 
   3  -4  18  475.84   94.71 
  -3   4 -18  382.16  115.71 
  -3   4 -19 1009.91  126.64 
   3  -3 -21 2389.54  175.16 
   3  -3 -20 1942.98  151.61 
   3  -3 -20 4280.93  276.76 
   3  -3 -19 1645.06  220.68 
   3  -3 -19 1858.49  180.34 
   3  -3 -18  240.83  152.72 
   3  -3 -18   22.54   88.74 
   3  -3 -17 1584.57  251.89 
   3  -3 -17 1198.00  188.92 
   3  -3 -17 1540.82  219.95 
   3  -3 -16  920.99  202.91 
   3  -3 -16  799.90  176.43 
   3  -3 -16  782.14  191.51 
   3  -3 -15 4033.37  346.81 
   3  -3 -15 3601.33  365.12 
   3  -3 -15 4287.73  352.01 
   3  -3 -14 4784.94  951.75 
   3  -3 -14 4594.41  367.60 
   3  -3 -14 4075.35  390.77 
  -3   3  14 4925.10  976.74 
   3  -3 -13 2496.44  306.81 
  -3   3  13 3422.34  850.33 
  -3   3  13 1715.48  520.95 
   3  -3 -13 2898.29  330.36 
   3  -3 -13 2446.37  271.87 
   3  -3 -13 1058.54  613.53 
  -3   3  13 2391.73  629.61 
   3  -3 -12 14486.5  1665.2 
   3  -3 -12 15134.4   688.5 
  -3   3  12 14500.6  1533.3 
  -3   3  12 13269.1  1373.6 
   3  -3 -12 14504.0   635.5 
   3  -3 -12 14683.8   695.9 
  -3   3  12 13988.2  1508.0 
  -3   3  11 1510.09  712.05 
   3  -3 -11 1220.74  210.31 
  -3   3  11 1643.43  592.94 
   3  -3 -11 1357.33  194.89 
  -3   3  11 1316.02  414.03 
   3  -3 -11  801.19  427.68 
   3  -3 -10   91.57  460.38 
  -3   3  10 -124.94  389.45 
  -3   3  10  -19.86  196.25 
  -3   3  10  133.74  322.54 
   3  -3  -9 -110.75  381.03 
  -3   3   9   15.65  236.15 
  -3   3   9 -268.54  255.09 
  -3   3   9   -8.37  169.06 
  -3   3   8 1864.01  633.33 
   3  -3  -8 3104.61  710.13 
  -3   3   8 2433.90  607.56 
  -3   3   8 3289.19  571.54 
  -3   3   8 2484.27  563.81 
  -3   3   8 2700.65  543.25 
   3  -3  -7 13998.0  1342.1 
  -3   3   7 13510.3  1093.4 
  -3   3   7 14750.8  1307.9 
  -3   3   7 14925.4  1318.4 
  -3   3   7 12722.7  1334.4 
   3  -3  -6 37500.7  2049.2 
  -3   3   6 42638.8  2003.8 
  -3   3   6 40125.0  1743.3 
  -3   3   6 39480.4  2149.6 
  -3   3   5 1026.81  426.13 
   3  -3  -5 1403.51  460.08 
   3  -3  -5 1773.65  498.21 
  -3   3   5 1757.66  476.63 
  -3   3   5 1481.65  326.23 
   3  -3  -4  483.47  331.88 
  -3   3   4  631.91  325.15 
  -3   3   4  434.06  275.22 
   3  -3  -4  280.00  267.88 
  -3   3   4  546.28  223.84 
   3  -3  -3 4023.96  567.30 
   3  -3  -3 3516.08  623.93 
  -3   3   3 4126.16  475.95 
  -3   3   2 10649.8   977.1 
   3  -3  -2 11096.2   862.1 
   3  -3  -2 9147.87  994.76 
  -3   3   2 10741.1   727.1 
   3  -3  -1 5591.22  667.29 
   3  -3  -1 3778.05  622.89 
  -3   3   1 4394.24  632.33 
  -3   3   1 4501.71  653.56 
  -3   3   1 4318.60  463.24 
  -3   3   0  -64.41  306.81 
   3  -3   0  108.77  208.08 
   3  -3   0  148.28  239.71 
  -3   3   0  107.05  301.24 
  -3   3   0   37.24  103.80 
   3  -3   1 24661.4  1230.6 
   3  -3   1 23027.3  1401.9 
  -3   3  -1 25370.4  1465.7 
  -3   3  -1 24160.6  1513.6 
  -3   3  -1 22998.4  1053.5 
  -3   3  -1 24701.6  1306.7 
   3  -3   2   41.41  304.07 
   3  -3   2  193.35  174.22 
   3  -3   2  327.10  192.25 
  -3   3  -2  285.15  262.78 
  -3   3  -2  287.81  186.90 
  -3   3  -2  122.01  297.06 
  -3   3  -3 95228.0  2878.9 
  -3   3  -3 100219.   2957. 
  -3   3  -3 94428.4  2979.9 
  -3   3  -3 95310.3  3164.0 
   3  -3   3 102313.   2680. 
   3  -3   3 103422.   2282. 
   3  -3   3 100798.   3066. 
   3  -3   4 1431.74  306.00 
  -3   3  -4 1656.66  484.65 
  -3   3  -4 2317.19  542.14 
   3  -3   4 1272.44  429.90 
  -3   3  -4 2112.73  516.31 
   3  -3   5  922.87  368.98 
  -3   3  -5  842.69  421.85 
  -3   3  -5  808.83  403.82 
  -3   3  -5  561.50  397.07 
  -3   3  -6 2729.16  697.44 
  -3   3  -6 1617.40  493.58 
  -3   3  -6 2115.57  581.83 
   3  -3   7 25460.0  1755.9 
  -3   3  -7 26932.7  1936.6 
  -3   3  -7 22948.3  1740.6 
  -3   3  -7 24433.5  1707.8 
  -3   3  -8 12085.5  1380.1 
   3  -3   8 13431.8  1342.5 
  -3   3  -8 13417.7  1372.2 
  -3   3  -8 14396.6  1367.3 
   3  -3   9 1176.71  186.53 
  -3   3  -9  845.73  441.72 
  -3   3  -9  887.52  424.72 
   3  -3   9 1329.64  194.73 
   3  -3   9 1730.25  579.79 
  -3   3  -9  483.84  537.48 
  -3   3 -10  214.47   88.73 
  -3   3 -10  989.29  494.66 
   3  -3  10  512.33  145.57 
   3  -3  10  669.69  418.81 
  -3   3 -10  147.35  299.37 
   3  -3  10  682.04  159.34 
   3  -3  10  285.63  109.83 
  -3   3 -11 9300.77  518.01 
  -3   3 -11 9765.62 1439.49 
  -3   3 -11 8026.99 1130.33 
   3  -3  11 9968.25 1289.79 
   3  -3  11 9811.42  531.52 
   3  -3  11 10048.9   546.0 
   3  -3  11 9442.27  476.57 
  -3   3 -12 1561.55  221.81 
  -3   3 -12 1143.71  578.23 
  -3   3 -12 2510.67  674.86 
   3  -3  12 1456.25  248.59 
   3  -3  12 1546.02  244.27 
   3  -3  12 1402.88  184.78 
  -3   3 -13 39632.4  1067.3 
  -3   3 -13 35338.5  2644.7 
  -3   3 -13 39690.7  2447.4 
   3  -3  13 40500.5  1079.5 
   3  -3  13 39927.8  1092.8 
  -3   3 -14 78978.4  1477.3 
   3  -3  14 83636.5  1539.6 
  -3   3 -15 2961.18  286.88 
   3  -3  15 3097.55  312.92 
   3  -3  16 3267.41  307.21 
   3  -3  17   -6.14  103.63 
   3  -3  18 1150.49  156.31 
  -3   3 -19  245.81   63.78 
   3  -3  19  206.11   71.62 
   3  -2 -21  -41.06   80.74 
   3  -2 -20  425.37   98.17 
   3  -2 -20  145.91  118.98 
   3  -2 -19  685.67  177.81 
   3  -2 -19  710.27  139.44 
   3  -2 -18 2494.96  300.80 
   3  -2 -18 2161.73  232.56 
   3  -2 -17   -1.03  106.61 
   3  -2 -17  174.87  182.71 
   3  -2 -17  -84.01  127.13 
   3  -2 -16 4476.33  360.54 
   3  -2 -16 4408.80  393.63 
   3  -2 -16 4804.84  372.87 
   3  -2 -15 4985.93  394.84 
   3  -2 -15 4690.63  405.05 
   3  -2 -15 4625.07  370.14 
   3  -2 -14 2568.53  272.10 
   3  -2 -14 2364.70  301.48 
  -3   2  14 2190.92  803.57 
   3  -2 -14 1652.62  608.15 
   3  -2 -14 2258.82  280.77 
  -3   2  14 2591.90  633.38 
  -3   2  14 1703.87  545.12 
   3  -2 -13 3599.60  328.73 
   3  -2 -13 3286.78  775.86 
  -3   2  13 3945.49  895.29 
   3  -2 -13 3275.13  313.78 
  -3   2  13 4562.92  890.10 
  -3   2  13 3194.93  685.75 
   3  -2 -13 3558.66  343.48 
   3  -2 -12  127.48  503.44 
  -3   2  12  601.81  524.83 
  -3   2  12 1585.87  539.72 
   3  -2 -12  959.10  180.93 
   3  -2 -12  879.74  163.45 
  -3   2  12  152.43  452.02 
   3  -2 -11 2224.55  728.60 
  -3   2  11 1255.57  603.48 
  -3   2  11  955.17  429.42 
  -3   2  11  932.99  329.47 
   3  -2 -10 2956.95  747.10 
  -3   2  10 2846.04  738.77 
  -3   2  10 3046.10  573.26 
  -3   2  10 3054.52  725.86 
  -3   2  10 3161.17  593.47 
  -3   2   9  704.56  390.17 
   3  -2  -9   61.48  378.78 
  -3   2   9  367.14  278.71 
  -3   2   9   33.78  335.76 
  -3   2   8 70198.6  2948.8 
   3  -2  -8 78118.8  3098.2 
  -3   2   8 77241.7  2660.8 
  -3   2   8 83106.2  2988.8 
  -3   2   8 84772.0  2670.4 
  -3   2   8 70720.4  2912.4 
   3  -2  -7 17347.4  1411.9 
  -3   2   7 19289.0  1408.0 
  -3   2   7 16926.1  1100.7 
  -3   2   7 20554.0  1505.0 
  -3   2   7 17993.3  1374.3 
  -3   2   7 20087.6  1487.4 
   3  -2  -6 7197.53  859.71 
  -3   2   6 6266.62  803.68 
  -3   2   6 6433.42  807.22 
  -3   2   6 6958.97  671.42 
  -3   2   6 7372.37  891.64 
  -3   2   5 11216.4  1034.4 
   3  -2  -5 10490.7   989.4 
  -3   2   5 11658.1  1004.3 
  -3   2   5 9829.12  952.17 
  -3   2   5 10762.3   749.6 
   3  -2  -4 14068.5  1061.7 
  -3   2   4 15832.0  1110.1 
  -3   2   4 14304.8  1063.4 
  -3   2   4 15229.8   806.1 
   3  -2  -3 35518.6  1570.4 
   3  -2  -3 37692.1  1706.8 
  -3   2   3 35305.7  1412.8 
  -3   2   3 37161.9  1637.9 
  -3   2   3 35752.0  1111.7 
  -3   2   3 36425.5  1582.5 
  -3   2   2 13637.4   626.1 
   3  -2  -2 14259.8  1028.9 
  -3   2   2 13695.7   917.9 
   3  -2  -2 13100.6  1022.6 
  -3   2   2 13470.2   996.3 
   3  -2  -2 13615.6   894.1 
  -3   2   1   57.86   79.93 
   3  -2  -1  -61.87  273.66 
  -3   2   1  273.75  245.05 
  -3   2   1  -78.27  275.79 
   3  -2  -1  332.42  307.69 
  -3   2   1  184.66   92.56 
  -3   2   0 14118.8  1022.6 
   3  -2   0 14248.0   942.5 
  -3   2   0 14623.2   866.6 
   3  -2   0 13078.8   993.1 
  -3   2   0 14418.6  1011.4 
  -3   2   0 13324.0   575.7 
   3  -2   1 34281.1  1402.7 
  -3   2  -1 35743.1  1461.3 
   3  -2   1 32725.2  1474.5 
  -3   2  -1 34793.8  1599.6 
   3  -2   2 34483.4  1376.5 
  -3   2  -2 35331.5  1593.3 
  -3   2  -2 35001.9  1684.2 
   3  -2   2 34500.8  1423.5 
   3  -2   2 37238.9  1624.9 
   3  -2   3 71295.5  1928.2 
  -3   2  -3 70914.9  2240.5 
  -3   2  -3 66101.7  2337.5 
  -3   2  -3 69746.4  2469.1 
   3  -2   3 72464.7  2367.2 
   3  -2   4 37514.2  1373.3 
   3  -2   4 38804.9  1814.9 
  -3   2  -4 36068.1  1834.6 
  -3   2  -4 36175.5  1666.9 
  -3   2  -4 37665.9  1891.3 
  -3   2  -5 27502.6  1524.9 
  -3   2  -5 28499.2  1741.2 
   3  -2   5 26527.7  1514.7 
  -3   2  -6 6859.58  960.42 
   3  -2   6 6162.54  784.97 
  -3   2  -6 6678.20  832.28 
  -3   2  -7  677.98  344.26 
  -3   2  -7 1520.29  446.89 
  -3   2  -7 1251.52  509.06 
   3  -2   7 1505.87  453.54 
  -3   2  -8 2451.25  586.47 
  -3   2  -8 2621.97  654.87 
   3  -2   8 2767.20  624.63 
  -3   2  -8 2001.02  642.39 
  -3   2  -9  687.00  374.70 
   3  -2   9  581.91  358.88 
  -3   2  -9  677.26  485.52 
  -3   2 -10 33583.6  2476.9 
   3  -2  10 33157.6   913.2 
   3  -2  10 32414.8   906.4 
   3  -2  10 35842.8  2260.0 
  -3   2 -11 1719.80  656.44 
   3  -2  11 1469.69  222.58 
  -3   2 -11 1459.18  494.08 
   3  -2  11 1828.94  618.88 
   3  -2  11 1878.58  238.59 
  -3   2 -11 1572.84  228.11 
   3  -2  11 1588.86  206.84 
  -3   2 -12 37954.7  2684.1 
  -3   2 -12 38582.3  2427.1 
   3  -2  12 39069.7  2529.8 
   3  -2  12 39860.2  1066.0 
   3  -2  12 38343.7  1055.4 
   3  -2  12 35669.0   918.2 
  -3   2 -12 37559.9  1077.1 
  -3   2 -13 2582.25  302.53 
   3  -2  13 2674.97  301.38 
  -3   2 -13 2703.87  764.45 
   3  -2  13 2412.26  299.45 
  -3   2 -13 2611.34  688.27 
   3  -2  14 5658.45  427.74 
  -3   2 -14 7138.58 1190.79 
   3  -2  14 6527.43  453.59 
   3  -2  15 5768.40  409.30 
   3  -2  15 5517.52  412.25 
   3  -2  16  415.89  150.46 
   3  -2  16  400.82  151.23 
   3  -2  17  206.69  139.60 
   3  -2  18  241.97  114.28 
   3  -2  19  849.81  132.61 
   3  -2  20  210.14   61.90 
   3  -1 -22  153.92   70.14 
   3  -1 -21 1989.25  192.24 
   3  -1 -20 10823.9   418.1 
   3  -1 -20 11127.9   488.9 
   3  -1 -19  418.20  163.33 
   3  -1 -19  287.63  116.88 
   3  -1 -18 20471.4   780.2 
   3  -1 -18 20738.3   715.2 
   3  -1 -17 53267.8  1288.3 
   3  -1 -17 50799.3  1174.2 
   3  -1 -16 6499.88  427.41 
   3  -1 -16 6493.96  465.65 
   3  -1 -16 6428.12  452.46 
   3  -1 -15 2444.17  268.95 
   3  -1 -15 2238.04  297.14 
   3  -1 -15 1869.99  253.18 
   3  -1 -14 4511.04  357.07 
  -3   1  14 4967.08  993.59 
   3  -1 -14 4316.88  378.28 
   3  -1 -14 4440.60  372.49 
  -3   1  14 4431.85  861.76 
  -3   1  14 4706.61  880.05 
   3  -1 -13 5139.04  855.22 
  -3   1  13 4603.51  981.66 
   3  -1 -13 5382.30  405.59 
  -3   1  13 4789.44  907.32 
   3  -1 -13 5820.30  408.04 
  -3   1  13 5340.43  869.67 
   3  -1 -12 8200.46 1073.79 
   3  -1 -12 9441.10  502.89 
  -3   1  12 9587.21 1174.39 
  -3   1  12 9146.38 1051.66 
  -3   1  12 9810.48 1323.75 
  -3   1  11 2964.90  651.40 
   3  -1 -11 2923.20  662.21 
  -3   1  11 3616.13  656.92 
  -3   1  11 3243.63  732.99 
  -3   1  10 3157.30  621.04 
   3  -1 -10 3116.51  619.65 
  -3   1  10 3523.94  711.68 
  -3   1  10 3872.31  831.01 
  -3   1  10 3281.86  614.15 
   3  -1  -9 7959.41  959.95 
  -3   1   9 8399.96  874.41 
  -3   1   9 7731.23  920.96 
  -3   1   9 8678.69  999.49 
   3  -1  -9 8173.14 1025.57 
  -3   1   8 12335.9  1198.8 
  -3   1   8 13361.9  1251.0 
  -3   1   8 16400.4  1302.5 
  -3   1   8 14596.8  1042.9 
  -3   1   8 13551.9  1167.0 
   3  -1  -8 14697.2  1331.2 
  -3   1   7 71239.9  2575.2 
  -3   1   7 75183.9  2164.4 
   3  -1  -7 71400.6  2716.2 
  -3   1   7 75103.2  2739.9 
   3  -1  -7 73873.8  2604.1 
  -3   1   7 72212.8  2620.2 
  -3   1   7 71214.3  2522.6 
  -3   1   7 67110.5  2432.1 
   3  -1  -6 9223.13  932.42 
   3  -1  -6 10421.2   977.6 
  -3   1   6 9607.56  931.89 
  -3   1   6 10754.3   971.7 
  -3   1   6 9225.63  697.41 
  -3   1   6 9511.39  919.43 
   3  -1  -5 2497.54  532.28 
  -3   1   5 2176.88  479.15 
  -3   1   5 2778.20  480.14 
   3  -1  -5 2533.59  559.69 
  -3   1   5 3119.16  360.94 
  -3   1   5 2640.28  467.41 
   3  -1  -4 56573.7  2058.6 
  -3   1   4 54777.6  1809.3 
  -3   1   4 56075.4  1964.3 
  -3   1   4 49935.3  1786.2 
  -3   1   4 56430.7  1281.8 
  -3   1   4 53551.4  1372.6 
  -3   1   3 89669.3  1911.4 
  -3   1   3 90139.9  2288.0 
  -3   1   3 89694.7  2272.2 
  -3   1   3 87183.0  1237.1 
   3  -1  -3 89105.3  2520.5 
  -3   1   2 15300.0   857.0 
  -3   1   2 14465.3   915.5 
  -3   1   2 14468.1   868.7 
   3  -1  -2 15603.8  1031.4 
  -3   1   1  803.28  180.14 
   3  -1  -1  775.36  325.61 
  -3   1   1  936.38  242.94 
   3  -1   0 114848.   2600. 
   3  -1   0 109953.   1913. 
  -3   1   0 112179.   2028. 
   3  -1   1 98274.0  2385.7 
   3  -1   1 96962.3  1988.6 
  -3   1  -1 96408.6  2083.9 
  -3   1  -1 98765.8  2155.2 
   3  -1   1 97313.3  2282.4 
   3  -1   2 38597.2  1513.2 
   3  -1   2 36869.4  1367.9 
  -3   1  -2 35815.7  1452.3 
  -3   1  -2 37940.8  1421.1 
  -3   1  -2 39475.8  1441.9 
   3  -1   2 39599.9  1513.0 
   3  -1   3 20885.8  1117.5 
   3  -1   3 19951.6  1094.9 
  -3   1  -3 18520.4  1132.1 
  -3   1  -3 21441.0  1108.2 
   3  -1   3 23202.3  1227.4 
   3  -1   4 26243.0  1246.3 
   3  -1   4 26647.1  1346.7 
  -3   1  -4 27822.2  1329.3 
  -3   1  -4 26852.6  1560.6 
  -3   1  -4 23704.6  1385.1 
   3  -1   5 28383.0  1471.5 
  -3   1  -5 24511.5  1553.3 
  -3   1  -5 22632.7  1427.9 
  -3   1  -5 27857.6  1411.2 
  -3   1  -6 6505.66  911.91 
  -3   1  -6 6138.85  724.19 
   3  -1   6 6250.17  768.98 
  -3   1  -7 14169.4  1390.7 
  -3   1  -7 16318.2  1223.9 
   3  -1   7 15571.7  1247.1 
   3  -1   8 22917.9  1606.2 
  -3   1  -8 22309.6  1744.7 
  -3   1  -9 6194.00 1042.74 
   3  -1   9 5802.51  872.96 
  -3   1 -10 7301.78 1129.59 
   3  -1  10 7426.22 1033.65 
  -3   1 -11 3446.55  869.17 
   3  -1  11 3606.57  315.49 
   3  -1  11 2892.96  673.97 
   3  -1  11 3314.18  282.26 
  -3   1 -12 14973.3   667.2 
  -3   1 -12 14887.8  1666.4 
   3  -1  12 14363.1  1500.1 
  -3   1 -12 13821.5  1467.9 
   3  -1  12 14849.1   648.0 
  -3   1 -12 15685.6  1548.8 
   3  -1  12 15710.9   667.0 
   3  -1  12 14066.3   587.2 
  -3   1 -13  144.29  102.84 
  -3   1 -13  113.99  407.19 
  -3   1 -13  -67.80  416.97 
   3  -1  13  191.88  126.43 
   3  -1  13  -29.31  121.76 
   3  -1  13  206.24  100.83 
  -3   1 -14 5798.87 1089.71 
   3  -1  14 5298.02  412.91 
   3  -1  14 5324.51  409.19 
  -3   1 -14 4970.56  407.79 
   3  -1  15 9702.34  547.98 
  -3   1 -15 8683.53 1263.85 
   3  -1  15 10390.3   558.8 
  -3   1 -15 10434.9   556.8 
  -3   1 -16 1254.17  201.62 
   3  -1  16 1207.47  216.07 
   3  -1  16 1187.62  214.61 
   3  -1  17  -23.89  119.24 
   3  -1  17  172.23  131.32 
   3  -1  18  294.77  118.17 
   3  -1  18  476.37  140.10 
   3  -1  19   47.33   93.15 
   3  -1  20  420.52   83.47 
   3   0 -22 1518.77  139.26 
   3   0 -21 7911.90  367.84 
   3   0 -20 9563.16  461.55 
   3   0 -19 32159.1   911.0 
   3   0 -19 31287.8   810.8 
   3   0 -18 14560.5   600.3 
   3   0 -18 13961.9   642.3 
   3   0 -17 1016.46  200.73 
   3   0 -17 1224.99  198.48 
   3   0 -16   55.53   81.80 
   3   0 -16 -141.46  156.56 
   3   0 -15 2049.46  279.17 
   3   0 -15 2235.93  290.99 
   3   0 -15 2192.54  255.38 
  -3   0  14  694.18  370.33 
   3   0 -14 1120.22  217.24 
   3   0 -14  817.82  185.58 
  -3   0  14  220.45  259.30 
  -3   0  13 5781.40  999.96 
  -3   0  13 4838.41  736.50 
  -3   0  13 7099.11 1036.71 
  -3   0  13 5485.78  966.41 
   3   0 -13 5424.50  397.75 
   3   0 -13 5691.71  401.46 
  -3   0  12 2523.37  606.37 
   3   0 -12 2090.45  502.74 
  -3   0  12 2969.95  636.88 
  -3   0  12 2932.15  742.98 
   3   0 -11 1915.19  485.32 
  -3   0  11 1684.85  399.34 
  -3   0  11 1900.48  604.96 
  -3   0  10 29555.3  1955.9 
   3   0 -10 25774.6  1631.0 
  -3   0  10 26762.1  1762.7 
   3   0  -9 27874.3  1650.2 
  -3   0   9 32021.4  1875.7 
  -3   0   9 27804.5  1842.4 
   3   0  -8 1879.76  455.16 
  -3   0   8 1554.08  492.44 
   3   0  -8 1638.02  449.88 
  -3   0   7  544.84  320.74 
  -3   0   7  827.41  456.27 
  -3   0   7  311.61  373.10 
   3   0  -7  866.68  346.03 
   3   0  -7  684.12  198.77 
   3   0  -7  909.95  390.16 
   3   0  -6 67670.7  2333.9 
  -3   0   6 68368.6  2345.4 
   3   0  -6 67804.4  2327.9 
  -3   0   6 70539.1  2364.6 
   3   0  -6 66007.0  1727.6 
  -3   0   6 71311.5  2259.4 
  -3   0   5 46804.8  1710.8 
   3   0  -5 42837.5  1785.6 
  -3   0   5 42650.6  1744.5 
   3   0  -5 41122.7  1425.6 
   3   0  -4 33155.8  1527.7 
  -3   0   4 31839.2  1242.3 
  -3   0   4 32585.6  1471.5 
  -3   0   4 31890.6   890.0 
   3   0  -4 31472.3  1278.1 
   3   0  -3 111775.   2721. 
  -3   0   3 107986.   2269. 
  -3   0   3 102337.   2258. 
   3   0  -3 99141.6  2357.3 
   3   0  -2 7051.50  725.54 
  -3   0   2 6832.04  547.84 
  -3   0   2 6544.98  362.97 
   3   0  -2 6855.37  617.03 
   3   0  -1 48359.8  1730.2 
   3   0  -1 48685.0   810.0 
  -3   0   1 49464.1  1316.7 
   3   0  -1 49744.1  1675.6 
   3   0  -1 50101.6  1231.2 
   3   0   0  837.11  193.83 
   3   0   0 1354.20  403.24 
   3   0   0  741.92  151.10 
  -3   0   0  922.96  159.00 
   3   0   0  695.39  271.50 
   3   0   1 6158.84  650.08 
   3   0   1 5829.12  445.57 
  -3   0  -1 5457.05  450.37 
   3   0   1 5409.72  605.38 
   3   0   2 11339.0   860.9 
   3   0   2 11189.6   698.8 
  -3   0  -2 10622.3   665.7 
  -3   0  -2 11321.2   893.4 
   3   0   2 10983.5   880.5 
  -3   0  -3 1085.90  348.85 
  -3   0  -3 1297.32  284.37 
  -3   0  -3 1167.87  363.83 
   3   0   3 1510.69  348.09 
   3   0   3 1357.60  188.06 
   3   0   3 1521.22  391.76 
   3   0   3 1480.50  369.74 
   3   0   4 5356.30  599.41 
   3   0   4 6909.87  497.02 
  -3   0  -4 5790.76  575.67 
  -3   0  -4 6098.95  755.09 
  -3   0  -4 4616.54  681.45 
   3   0   4 5544.86  653.92 
   3   0   4 5248.60  647.19 
  -3   0  -5  341.11  325.50 
  -3   0  -5   66.44  232.01 
   3   0   5  276.09  264.00 
   3   0   5  123.93  114.30 
   3   0   6 21848.3  1133.9 
   3   0   6 21365.2  1344.5 
  -3   0  -6 20337.7  1497.5 
  -3   0  -7 3397.56  727.91 
   3   0   7 4408.58  662.65 
   3   0   7 3037.16  468.58 
   3   0   8 9370.09  880.17 
   3   0   8 8876.55 1000.87 
  -3   0  -8 8922.97 1110.57 
   3   0   9 2150.24  534.84 
   3   0   9 2772.89  513.37 
  -3   0  -9 1254.45  475.97 
  -3   0 -10 12931.3  1505.1 
   3   0  10 11663.7  1126.7 
   3   0  10 12488.7  1309.6 
  -3   0 -10 11467.7  1185.4 
  -3   0 -11  800.59  371.67 
   3   0  11  104.73  345.69 
   3   0  11  458.79  146.16 
   3   0  11  826.01  173.62 
  -3   0 -11  823.55  415.57 
  -3   0 -12 7480.93  458.00 
  -3   0 -12 8346.41 1116.30 
   3   0  12 8144.46 1141.69 
   3   0  12 8048.12  488.16 
  -3   0 -12 8053.51 1224.71 
   3   0  12 7597.69  435.04 
  -3   0 -13 14298.0  1669.7 
  -3   0 -13 15949.0  1570.6 
   3   0  13 15269.3   671.2 
  -3   0 -13 16106.2   702.4 
   3   0  13 14495.8   592.8 
  -3   0 -14 2156.14  703.92 
   3   0  14 2390.03  299.04 
   3   0  14 2216.30  234.02 
  -3   0 -14 2389.00  296.47 
   3   0  15 1733.83  267.34 
   3   0  15 1430.42  240.87 
  -3   0 -15 1618.19  232.37 
  -3   0 -16  597.42  153.29 
  -3   0 -16  480.09  516.23 
   3   0  16  321.19  146.41 
   3   0  16  378.72  154.23 
  -3   0 -17   32.76   99.48 
   3   0  17 -105.65  123.23 
   3   0  17  214.87  145.84 
   3   0  18  -84.37  105.51 
   3   0  18  -14.43  109.66 
   3   0  19 2442.09  197.12 
   3   0  19 2334.14  211.26 
   3   0  20  986.83  115.97 
   3   1 -22  998.29  116.22 
   3   1 -21 5693.86  307.66 
   3   1 -20 4242.98  303.69 
   3   1 -19 18164.1   675.8 
   3   1 -18 21761.3   726.2 
   3   1 -18 23038.2   803.9 
   3   1 -17  523.93  139.08 
   3   1 -17  298.27  156.88 
   3   1 -16 2838.48  317.42 
   3   1 -16 2649.98  283.64 
   3   1 -15  -87.41  111.97 
   3   1 -15   39.21   80.77 
   3   1 -14  -38.07  117.70 
   3   1 -14  126.44  137.72 
   3   1 -13 1185.43  193.45 
  -3  -1  13 1231.29  277.73 
   3   1 -13 1283.48  210.33 
   3   1 -13 1703.88  226.11 
   3   1 -13 2027.72  589.18 
   3   1 -12 4837.80  375.19 
   3   1 -12 5957.81 1002.09 
  -3  -1  12 5127.13  814.14 
  -3  -1  12 4878.08  914.78 
  -3  -1  11 2601.82  708.41 
   3   1 -11 2400.63  517.29 
   3   1 -11 1525.02  459.42 
  -3  -1  10  233.38  377.12 
   3   1 -10   70.29  159.43 
   3   1 -10  300.54  415.82 
  -3  -1   9 1998.74  516.14 
   3   1  -9 2258.41  481.14 
   3   1  -9 2153.46  539.91 
   3   1  -8 1482.72  402.76 
  -3  -1   8  819.96  367.49 
  -3  -1   8 1098.43  495.00 
   3   1  -8  875.19  408.80 
   3   1  -8 1387.53  312.05 
   3   1  -7 3253.22  504.21 
  -3  -1   7 4308.77  700.71 
  -3  -1   7 3257.85  504.33 
   3   1  -7 3499.48  580.80 
   3   1  -7 4059.15  483.62 
  -3  -1   6  419.37  193.66 
  -3  -1   6  486.19  365.24 
  -3  -1   6  699.83  175.82 
   3   1  -6  352.09  282.80 
  -3  -1   6  375.12  297.51 
   3   1  -6  730.30  337.78 
   3   1  -6  780.06  270.63 
   3   1  -5 49698.5  1895.9 
   3   1  -5 47658.5  1838.0 
  -3  -1   5 47542.6  1834.7 
  -3  -1   5 49961.1  1282.2 
  -3  -1   5 44311.2  1938.5 
  -3  -1   5 52501.0  1687.3 
   3   1  -5 49193.0  1680.3 
   3   1  -4 3009.55  546.11 
  -3  -1   4 3196.12  352.72 
  -3  -1   4 2958.08  494.96 
  -3  -1   4 3012.68  321.58 
   3   1  -4 2862.81  474.87 
   3   1  -4 2695.50  427.14 
   3   1  -3 3989.69  562.42 
  -3  -1   3 3399.74  480.92 
   3   1  -3 3175.93  438.52 
  -3  -1   3 4407.60  427.07 
   3   1  -3 3752.23  504.66 
   3   1  -2 1020.72  344.93 
  -3  -1   2 1062.56  222.09 
   3   1  -2 1103.55  256.15 
   3   1  -2 1148.52  373.39 
  -3  -1   1 7584.21  347.51 
  -3  -1   1 8189.90  590.22 
   3   1  -1 8724.15  817.40 
   3   1  -1 7423.02  699.59 
   3   1   0 3921.87  568.77 
  -3  -1   0 4345.15  307.86 
  -3  -1   0 3986.78  259.22 
   3   1   0 4684.61  605.80 
   3   1   1 24129.0  1325.1 
  -3  -1  -1 22240.3   688.1 
   3   1   1 20044.2   495.0 
   3   1   1 23854.7  1274.7 
   3   1   2 2575.96  509.14 
   3   1   2 3009.42  254.91 
  -3  -1  -2 2482.64  499.75 
   3   1   2 2659.99  370.54 
   3   1   2 2403.15  484.73 
  -3  -1  -3 11289.4   750.3 
   3   1   3 12189.4   610.8 
   3   1   3 11267.8   823.8 
  -3  -1  -3 11622.8   997.7 
   3   1   3 11513.1   985.9 
   3   1   3 10858.4   912.8 
  -3  -1  -4 3814.86  415.32 
   3   1   4 3226.51  362.13 
  -3  -1  -4 3122.21  608.19 
   3   1   4 3125.88  485.82 
   3   1   4 3093.88  547.34 
  -3  -1  -5  381.68  179.45 
  -3  -1  -5  406.08  386.33 
   3   1   5  -95.18  239.55 
   3   1   5   25.61  123.02 
   3   1   5  -95.88  233.63 
   3   1   6 5667.20  599.66 
   3   1   6 5463.70  714.68 
  -3  -1  -6 4842.52  790.38 
   3   1   6 4947.59  632.14 
  -3  -1  -7 9662.41 1144.07 
   3   1   7 10986.7   898.6 
  -3  -1  -7 9975.33  878.97 
   3   1   7 10899.6  1065.6 
  -3  -1  -8   73.95  228.12 
   3   1   8  359.71  246.48 
   3   1   8  347.83  339.87 
  -3  -1  -8  -34.84  407.91 
  -3  -1  -9 12332.0  1386.6 
   3   1   9 13226.4  1142.2 
  -3  -1  -9 12146.5  1120.4 
   3   1   9 13172.1  1312.4 
  -3  -1 -10  202.73  430.41 
  -3  -1 -10 -754.55  347.90 
   3   1  10  -87.63  126.48 
   3   1  10  -43.13  217.45 
   3   1  10   76.57  313.19 
  -3  -1 -11 -335.32  282.61 
  -3  -1 -11  -89.57  524.73 
   3   1  11  143.20  127.52 
   3   1  11  268.02  397.87 
   3   1  11  115.61   97.38 
  -3  -1 -12 29684.6   923.0 
  -3  -1 -12 29556.6  2336.6 
   3   1  12 31249.9  2265.0 
   3   1  12 28921.8   941.2 
   3   1  12 28918.4   859.4 
  -3  -1 -13 14290.9   653.9 
  -3  -1 -13 13492.9  1590.4 
   3   1  13 13260.8   653.1 
   3   1  13 12491.6   564.9 
  -3  -1 -14 19584.8   770.3 
  -3  -1 -14 20557.2  1917.4 
   3   1  14 19415.0   760.9 
   3   1  14 19982.4   688.8 
  -3  -1 -15  -14.26   99.66 
   3   1  15  102.22  118.62 
   3   1  15   53.54   81.18 
  -3  -1 -16 3868.26  332.95 
   3   1  16 3193.57  300.88 
   3   1  16 3565.48  335.49 
   3   1  17 1282.97  197.47 
   3   1  17 1293.97  212.26 
  -3  -1 -17 1319.96  183.85 
   3   1  18 1652.47  188.03 
   3   1  18 1915.69  217.50 
  -3  -1 -18 2087.77  198.03 
   3   1  19  372.35   91.16 
   3   1  19  612.10  129.59 
   3   1  20  593.81   97.70 
   3   2 -21  657.80  114.88 
   3   2 -20 4117.10  285.29 
   3   2 -19 2147.80  239.66 
   3   2 -18 -110.37  127.77 
   3   2 -17  674.46  179.17 
   3   2 -16 2541.37  291.28 
   3   2 -15 12070.5   610.7 
   3   2 -15 12559.5   573.0 
   3   2 -14  754.47  172.12 
   3   2 -14  544.00  155.13 
  -3  -2  13  516.68  341.68 
   3   2 -13  860.31  177.81 
   3   2 -13  655.28  156.08 
   3   2 -13 1117.33  455.21 
   3   2 -12 3789.40  316.41 
  -3  -2  12 3480.72  727.52 
   3   2 -12 3932.72  326.23 
   3   2 -12 4620.49  840.61 
  -3  -2  11  202.21  309.15 
   3   2 -11 1122.93  470.33 
  -3  -2  11   72.45  335.20 
  -3  -2  10 6316.84  917.04 
   3   2 -10 6478.37  990.99 
  -3  -2  10 6796.23  914.60 
   3   2  -9 1651.87  505.49 
  -3  -2   9 2091.33  511.41 
   3   2  -9 2579.95  483.49 
  -3  -2   9 2038.64  573.49 
  -3  -2   8 3311.94  623.46 
   3   2  -8 2964.79  496.41 
  -3  -2   8 2865.40  462.21 
   3   2  -8 2382.29  515.17 
   3   2  -8 3164.38  476.37 
   3   2  -7 19591.1  1256.0 
  -3  -2   7 20994.0  1128.2 
  -3  -2   7 20911.9  1457.9 
  -3  -2   7 19612.9  1341.3 
   3   2  -7 19175.2  1177.9 
   3   2  -7 20030.4  1389.7 
  -3  -2   6 33885.9  1372.4 
  -3  -2   6 34521.4  1795.0 
   3   2  -6 32736.4  1600.2 
   3   2  -6 31295.0  1506.9 
   3   2  -6 33091.4  1708.2 
   3   2  -5  597.59  348.02 
  -3  -2   5  358.35  313.10 
  -3  -2   5   23.65  171.12 
   3   2  -5  159.55  250.84 
   3   2  -5   57.99  250.10 
   3   2  -4 12203.2   993.6 
  -3  -2   4 12411.2  1031.4 
  -3  -2   4 14041.4   906.5 
  -3  -2   4 13029.1   828.7 
  -3  -2   4 13324.7   925.9 
   3   2  -4 11953.0   946.0 
   3   2  -4 13081.1   947.9 
  -3  -2   3 14545.8  1042.8 
  -3  -2   3 16885.4   921.8 
   3   2  -3 15752.4  1114.8 
   3   2  -3 14933.8  1077.4 
   3   2  -3 15384.2   960.6 
   3   2  -2 18210.8  1192.4 
  -3  -2   2 16655.8   923.8 
  -3  -2   2 19096.3  1057.3 
  -3  -2   2 16954.3  1041.6 
   3   2  -2 17758.5  1188.6 
   3   2  -2 18876.6   967.7 
   3   2  -1 9025.35  876.62 
  -3  -2   1 8913.86  716.38 
  -3  -2   1 9235.62  766.90 
   3   2  -1 8707.10  513.90 
   3   2  -1 8369.66  849.24 
   3   2  -1 9047.50  597.49 
   3   2   0 6043.76  768.45 
  -3  -2   0 5334.25  596.02 
   3   2   0 5260.75  379.90 
   3   2   0 5699.03  404.81 
   3   2   0 5234.66  685.19 
   3   2   1  466.07  131.35 
   3   2   1  283.96  312.38 
  -3  -2  -1  487.12  264.86 
   3   2   1  473.01  331.57 
  -3  -2  -2 1345.82  377.06 
  -3  -2  -2 1197.24  507.42 
  -3  -2  -2 1206.09  231.25 
   3   2   2  790.59  412.20 
   3   2   2 1568.43  435.51 
   3   2   2  970.02  213.54 
  -3  -2  -3 1659.49  307.41 
  -3  -2  -3 1355.54  337.03 
  -3  -2  -3 1438.78  518.69 
   3   2   3 1746.51  271.12 
   3   2   3 1396.12  375.77 
   3   2   4 19713.3  1031.5 
  -3  -2  -4 19869.4  1457.7 
   3   2   4 17586.8  1224.5 
  -3  -2  -4 18997.8  1282.4 
  -3  -2  -5 1875.93  435.65 
  -3  -2  -5 2205.36  629.29 
   3   2   5 2038.30  378.94 
   3   2   5 2212.09  490.66 
   3   2   6 22175.8  1273.5 
  -3  -2  -6 20705.2  1399.9 
   3   2   6 20218.4  1306.0 
  -3  -2  -7  318.16  274.21 
  -3  -2  -7  568.91  402.24 
   3   2   7  360.39  202.88 
   3   2   7  963.11  308.51 
  -3  -2  -8 5090.76  927.61 
   3   2   8 6164.51  790.46 
   3   2   9  636.14  276.80 
  -3  -2  -9 1468.81  626.22 
  -3  -2 -10 28909.2  2202.6 
   3   2  10 30520.4   918.7 
  -3  -2 -11 32407.9  2431.0 
   3   2  11 34141.8  1016.3 
   3   2  11 32846.3   927.2 
  -3  -2 -12 69670.9  3515.9 
   3   2  12 68048.2  1471.8 
  -3  -2 -12 69006.1  1412.8 
   3   2  12 64457.9  1316.3 
  -3  -2 -13 2443.90  283.84 
   3   2  13 2543.01  324.12 
  -3  -2 -13 2642.66  814.70 
   3   2  13 2542.45  276.72 
  -3  -2 -14  588.45  161.98 
   3   2  14  272.40  155.08 
   3   2  14  450.67  131.64 
  -3  -2 -15  471.88  135.68 
   3   2  15  427.82  176.76 
   3   2  15  311.08   91.21 
   3   2  16 5406.04  393.86 
  -3  -2 -16 5672.94  368.35 
   3   2  17 1084.26  185.81 
  -3  -2 -17 1185.55  162.33 
   3   2  17 1219.38  190.44 
   3   2  18  440.96  117.82 
  -3  -2 -18  343.98   81.76 
   3   2  18  595.25  131.49 
   3   2  19 2367.34  170.67 
   3   2  19 2405.67  186.85 
   3   3 -21    3.31   58.85 
   3   3 -21 -147.00   63.02 
   3   3 -20  112.51   93.15 
   3   3 -20  -50.13   81.95 
   3   3 -19  115.05  107.71 
   3   3 -18  458.26  137.70 
   3   3 -17  136.69  132.01 
   3   3 -16  -98.89   96.49 
   3   3 -16   54.01  102.66 
   3   3 -15  287.39  115.21 
   3   3 -15  251.62  111.82 
   3   3 -14 2668.72  290.62 
   3   3 -14 2884.78  312.28 
  -3  -3  13  979.90  445.31 
   3   3 -13  375.49  119.01 
   3   3 -13  290.99  136.38 
   3   3 -13  809.46  534.31 
  -3  -3  13  861.12  391.91 
   3   3 -12 2088.76  249.53 
  -3  -3  12 1302.53  528.95 
   3   3 -12 1172.87  464.03 
   3   3 -12 1866.07  267.32 
  -3  -3  12  752.83  253.65 
  -3  -3  11 7000.27 1012.67 
   3   3 -11 6982.84  446.05 
   3   3 -11 6099.79  990.07 
  -3  -3  10 9558.13 1132.13 
   3   3 -10 9986.36 1205.78 
  -3  -3   9 11326.5  1221.8 
  -3  -3   9 11783.4  1048.5 
   3   3  -9 12729.9  1074.0 
   3   3  -9 10749.5  1224.6 
  -3  -3   8 60345.3  2329.9 
  -3  -3   8 54034.2  2540.3 
  -3  -3   8 56042.2  2194.7 
   3   3  -8 57609.3  2644.1 
   3   3  -8 51977.8  2160.2 
   3   3  -7 49175.7  2020.5 
  -3  -3   7 58167.3  2173.9 
  -3  -3   7 54683.9  2471.0 
  -3  -3   7 56507.3  2160.8 
   3   3  -7 53279.2  2417.3 
   3   3  -7 51710.0  2176.5 
   3   3  -6 36069.2  1716.0 
  -3  -3   6 38397.4  1997.7 
  -3  -3   6 38843.0  1750.1 
   3   3  -6 35357.4  1875.3 
   3   3  -5 6715.07  727.72 
  -3  -3   5 7850.57  916.88 
  -3  -3   5 8053.05  807.51 
   3   3  -5 6505.79  767.15 
   3   3  -4 126486.   3292. 
  -3  -3   4 134206.   3494. 
  -3  -3   4 135594.   3223. 
   3   3  -4 132499.   3223. 
   3   3  -3 2428.09  511.19 
   3   3  -3 3206.61  415.63 
  -3  -3   3 4072.98  729.00 
  -3  -3   3 2940.74  542.45 
  -3  -3   3 3204.93  530.79 
   3   3  -3 2466.38  412.69 
   3   3  -2 79952.2  2646.5 
  -3  -3   2 76804.1  2436.2 
  -3  -3   2 83172.7  2292.7 
  -3  -3   2 83659.2  2850.1 
  -3  -3   2 78896.7  2497.4 
   3   3  -2 79189.5  2014.7 
   3   3  -2 83942.4  2228.0 
   3   3  -2 79691.3  2670.2 
   3   3  -1 10057.6   971.9 
  -3  -3   1 11463.5   928.2 
  -3  -3   1 11507.4   804.7 
  -3  -3   1 9863.76  982.68 
  -3  -3   1 10988.2   977.7 
   3   3  -1 10561.5   737.9 
   3   3  -1 11022.4   739.8 
   3   3  -1 10109.5   993.2 
   3   3   0 3188.92  573.25 
  -3  -3   0 2741.26  496.92 
  -3  -3   0 3630.54  507.02 
  -3  -3   0 3385.23  421.12 
  -3  -3   0 3176.71  601.17 
  -3  -3   0 3311.11  572.91 
   3   3   0 3090.48  409.79 
   3   3   1 1288.29  414.23 
   3   3   1 1545.00  280.99 
  -3  -3  -1 1751.50  478.45 
  -3  -3  -1 1448.23  422.32 
  -3  -3  -1 1144.89  280.61 
  -3  -3  -1 1712.42  417.17 
  -3  -3  -2 106155.   2616. 
  -3  -3  -2 108149.   2799. 
  -3  -3  -2 106469.   2388. 
  -3  -3  -2 109237.   3416. 
   3   3   2 107789.   2483. 
  -3  -3  -2 103513.   2977. 
   3   3   2 109131.   3151. 
  -3  -3  -3  487.95  214.54 
  -3  -3  -3  355.29  347.26 
   3   3   3  442.43  205.06 
   3   3   3  313.92  287.69 
  -3  -3  -4 7753.21  961.52 
  -3  -3  -4 9373.04 1073.27 
   3   3   4 8446.09  770.35 
   3   3   4 10047.7  1000.5 
  -3  -3  -5 9942.29 1074.81 
   3   3   5 12013.3   972.7 
  -3  -3  -5 11869.6  1285.1 
   3   3   5 12627.7  1103.9 
  -3  -3  -6 8195.26 1019.16 
   3   3   6 8431.69  861.99 
   3   3   6 8378.48  898.89 
  -3  -3  -7 7096.48  965.86 
  -3  -3  -7 6465.36 1011.99 
   3   3   7 7868.72  878.36 
   3   3   7 6984.82  807.41 
  -3  -3  -8 4458.43  807.62 
  -3  -3  -8 4459.87  877.64 
   3   3   8 4103.90  655.54 
  -3  -3  -9 2142.81  676.24 
   3   3   9 2964.31  280.65 
   3   3   9 2430.79  250.34 
  -3  -3  -9 2010.91  614.16 
  -3  -3 -10 -345.84  652.84 
   3   3  10   32.59  105.84 
   3   3  10   96.29  138.04 
  -3  -3 -11  311.46  359.16 
   3   3  11  975.35  213.35 
  -3  -3 -12  724.65  163.00 
   3   3  12  684.73  194.04 
   3   3  12  755.42  191.28 
  -3  -3 -13 9446.30  523.56 
  -3  -3 -13 10390.9  1353.2 
   3   3  13 8736.40  555.49 
   3   3  13 8423.64  481.99 
  -3  -3 -14 11614.7   568.7 
  -3  -3 -14 11608.2  1400.5 
   3   3  14 10617.2   588.9 
   3   3  14 10155.1   503.3 
  -3  -3 -15 1704.04  217.16 
   3   3  15 1822.43  274.40 
   3   3  15 1588.44  191.85 
  -3  -3 -16  448.19  137.08 
   3   3  16  328.14  133.05 
   3   3  16  603.12  120.60 
  -3  -3 -17 1559.68  167.96 
   3   3  17 1382.97  198.01 
   3   3  18   81.89   77.58 
   3   3  18  -20.25   74.88 
   3   3  19  213.70   60.94 
   3   3  19  306.84   72.40 
   3   4 -20  600.28  106.09 
   3   4 -19 1231.37  173.93 
   3   4 -19 1448.71  164.50 
   3   4 -18 1026.07  168.29 
   3   4 -18 1161.64  191.41 
   3   4 -17 3686.47  335.66 
   3   4 -17 4122.56  297.08 
   3   4 -17 3878.41  305.31 
   3   4 -16 2711.01  270.65 
   3   4 -16 2744.47  274.97 
   3   4 -15  -81.78  123.40 
   3   4 -15  107.50  109.98 
   3   4 -14 5827.11  432.96 
  -3  -4  14 6487.32 1002.25 
   3   4 -14 5297.59  384.25 
   3   4 -13 8676.74  493.21 
   3   4 -13 8300.13  525.79 
  -3  -4  13 9943.76 1234.41 
  -3  -4  13 8319.74 1106.46 
  -3  -4  12 -215.55  404.53 
   3   4 -12   80.43  141.41 
   3   4 -12   95.53  294.96 
  -3  -4  12 -480.49  419.94 
  -3  -4  11 5053.58  897.49 
  -3  -4  11 5274.62  866.79 
   3   4 -11 4425.94  380.61 
   3   4 -11 4735.52  887.87 
  -3  -4  11 3960.64  794.62 
  -3  -4  10 3023.65  662.40 
  -3  -4  10 2258.78  634.50 
  -3  -4  10 2335.60  604.06 
   3   4 -10 2630.82  299.37 
   3   4 -10 2462.93  643.93 
  -3  -4   9 9094.14 1146.52 
  -3  -4   9 9356.03 1207.36 
  -3  -4   9 9191.91 1175.88 
  -3  -4   9 8703.15 1020.25 
   3   4  -9 7417.88  455.75 
   3   4  -9 7600.54 1099.15 
   3   4  -9 9176.29 1017.16 
  -3  -4   8 85989.3  3404.8 
  -3  -4   8 82423.7  3388.4 
  -3  -4   8 88907.1  3144.5 
   3   4  -8 84179.5  3406.8 
  -3  -4   8 81601.3  3396.7 
  -3  -4   7 24778.6  1874.4 
  -3  -4   7 26588.2  1887.5 
  -3  -4   7 27072.6  1930.3 
  -3  -4   7 26041.4  1691.4 
   3   4  -7 25362.8  1786.6 
  -3  -4   6 40538.7  2226.0 
  -3  -4   6 41547.7  2330.6 
  -3  -4   6 42375.3  2120.1 
  -3  -4   6 42769.8  2383.2 
   3   4  -6 42051.3  2193.1 
  -3  -4   5  203.17  438.86 
  -3  -4   5  344.28  405.68 
  -3  -4   5  428.48  406.31 
  -3  -4   5  203.28  280.89 
   3   4  -5  327.14  241.95 
  -3  -4   4 22232.9  1675.5 
  -3  -4   4 21348.5  1519.9 
  -3  -4   4 22443.1  1686.7 
  -3  -4   4 21018.5  1494.3 
   3   4  -4 22720.2  1459.7 
   3   4  -3 2686.54  450.08 
  -3  -4   3 2931.46  666.44 
  -3  -4   3 2998.32  602.06 
  -3  -4   3 2348.37  596.22 
  -3  -4   3 2322.99  523.31 
   3   4  -3 3230.85  530.06 
  -3  -4   2 15379.9  1336.2 
  -3  -4   2 14427.4  1189.3 
  -3  -4   2 16778.6  1438.0 
   3   4  -2 15936.7  1089.1 
   3   4  -2 15491.5  1056.5 
  -3  -4   1 49944.7  2253.8 
  -3  -4   1 47255.5  2297.0 
  -3  -4   1 50704.7  2110.2 
  -3  -4   1 53169.8  2466.9 
  -3  -4   1 53680.8  2415.4 
   3   4  -1 52379.6  1962.6 
  -3  -4   0 34810.7  1843.2 
  -3  -4   0 34081.8  1898.6 
  -3  -4   0 34905.3  1981.9 
  -3  -4   0 34853.8  1991.8 
   3   4   0 34675.4  1574.8 
   3   4   0 38077.7  2082.6 
   3   4   1  500.36  296.04 
  -3  -4  -1  719.48  280.99 
  -3  -4  -1 1010.14  435.88 
  -3  -4  -1  922.49  429.92 
   3   4   1  833.85  291.88 
   3   4   2  740.19  350.91 
  -3  -4  -2  181.85  181.32 
   3   4   2  458.15  159.20 
  -3  -4  -2  615.36  273.16 
  -3  -4  -2  400.52  396.01 
  -3  -4  -2  661.73  312.60 
  -3  -4  -3 22232.4  1714.6 
  -3  -4  -3 22523.7  1733.7 
  -3  -4  -3 23187.4  1731.5 
   3   4   3 21541.4  1349.1 
   3   4   3 21975.3  1580.2 
  -3  -4  -4 8258.96 1120.39 
  -3  -4  -4 8347.13 1101.95 
  -3  -4  -4 6870.19  959.64 
   3   4   4 8263.14  865.06 
   3   4   4 7673.51  927.15 
  -3  -4  -5 2275.52  594.79 
  -3  -4  -5 2838.84  715.74 
  -3  -4  -5 1991.71  584.15 
   3   4   5 2556.13  519.13 
   3   4   5 2388.89  539.36 
  -3  -4  -6  153.01  290.52 
   3   4   6  223.73  247.93 
   3   4   6  526.27  288.27 
  -3  -4  -7  367.38  391.40 
   3   4   7  332.63  120.36 
   3   4   7  461.81  110.72 
   3   4   7  296.60  126.18 
   3   4   7   57.54  208.78 
  -3  -4  -8 16201.4  1622.7 
   3   4   8 16218.1   667.2 
   3   4   8 14956.3   584.8 
   3   4   8 16939.0   663.2 
  -3  -4  -8 15800.9  1613.7 
  -3  -4  -9 2639.62  671.15 
  -3  -4  -9 1362.54  556.67 
   3   4   9 2672.14  293.59 
   3   4   9 2303.40  233.83 
   3   4   9 2312.19  251.31 
  -3  -4 -10 2347.31  674.61 
   3   4  10 2919.86  310.99 
   3   4  10 3233.78  339.90 
  -3  -4 -11 10540.2  1368.6 
   3   4  11 11082.6   602.6 
  -3  -4 -12 2475.32  283.84 
  -3  -4 -12 1500.58  535.37 
   3   4  12 1863.71  263.44 
  -3  -4 -13  247.69  119.94 
   3   4  13  286.72  155.16 
   3   4  13  171.98  113.40 
  -3  -4 -14  -15.72   88.27 
   3   4  14  315.95  175.59 
   3   4  14  315.23  130.60 
  -3  -4 -15 1027.37  161.37 
   3   4  15  968.19  221.18 
   3   4  15 1035.05  148.22 
  -3  -4 -16   13.44   66.76 
   3   4  16   67.66  101.04 
   3   4  16  213.10   73.03 
   3   4  17   78.94   86.78 
   3   4  18   89.40   52.91 
   3   4  18  -64.76   51.37 
   3   5 -19  133.09   74.59 
   3   5 -19   72.34   74.47 
   3   5 -18 3094.19  250.54 
   3   5 -17   94.38  126.31 
   3   5 -16 2151.34  221.46 
   3   5 -16 2270.82  275.74 
   3   5 -16 1816.66  214.24 
   3   5 -15   -2.03   90.12 
   3   5 -15  108.18  171.58 
   3   5 -15  139.33  151.05 
  -3  -5  14 4804.24  882.45 
   3   5 -14 6641.48  411.63 
   3   5 -14 5557.53  446.15 
   3   5 -14 5874.34  431.81 
   3   5 -13 1527.64  261.29 
   3   5 -13  977.88  218.02 
  -3  -5  13  560.82  454.73 
   3   5 -12 1586.41  284.06 
   3   5 -12 1795.37  273.87 
  -3  -5  12 2031.57  583.91 
  -3  -5  12 3004.16  762.16 
  -3  -5  11 14677.0  1542.3 
   3   5 -11 13444.5   678.8 
   3   5 -11 14487.9   718.6 
  -3  -5  11 14935.8  1580.7 
  -3  -5  10 59360.1  3137.2 
  -3  -5  10 57411.3  3117.4 
   3   5 -10 56936.9  1384.9 
  -3  -5  10 60266.5  3059.3 
   3   5 -10 55437.1  1335.8 
   3   5 -10 60756.2  3253.9 
  -3  -5   9 60608.1  3206.3 
   3   5  -9 60369.3  1390.8 
  -3  -5   9 63874.6  3236.6 
  -3  -5   9 62244.5  3115.0 
  -3  -5   9 57594.6  2846.5 
   3   5  -9 61211.2  1378.9 
   3   5  -9 60669.1  3162.9 
  -3  -5   8  134.57  440.25 
   3   5  -8  -70.18  357.88 
   3   5  -8   43.76  115.13 
  -3  -5   8 -145.58  326.44 
  -3  -5   8 -410.30  390.47 
   3   5  -8  -59.10  114.74 
  -3  -5   8  104.52  437.82 
  -3  -5   7 3790.46  886.70 
   3   5  -7 4248.66  365.65 
  -3  -5   7 4302.53  870.36 
  -3  -5   7 4436.76  763.38 
   3   5  -7 3942.37  332.78 
   3   5  -7 4012.64  773.16 
  -3  -5   7 4910.36  968.00 
  -3  -5   6 3148.94  821.35 
   3   5  -6 3041.68  307.87 
  -3  -5   6 2651.73  693.24 
  -3  -5   6 3326.36  795.19 
   3   5  -6 3122.69  301.96 
  -3  -5   6 2798.48  662.35 
   3   5  -6 2901.72  280.49 
   3   5  -6 2313.04  520.45 
  -3  -5   5 2709.71  641.65 
  -3  -5   5 2991.36  754.61 
  -3  -5   5 3875.53  848.34 
  -3  -5   5 4034.44  792.76 
   3   5  -5 3921.88  725.56 
  -3  -5   4  677.32  398.50 
  -3  -5   4  429.51  463.97 
  -3  -5   4  263.03  308.95 
  -3  -5   4  285.07  303.02 
   3   5  -4 1046.12  414.83 
  -3  -5   3 10359.1  1220.8 
  -3  -5   3 11987.9  1323.1 
  -3  -5   3 13666.7  1443.9 
  -3  -5   3 12691.1  1311.7 
   3   5  -3 14668.9  1232.0 
   3   5  -3 11256.7  1075.4 
  -3  -5   2 1459.58  523.80 
  -3  -5   2 1415.20  576.54 
   3   5  -2 1747.50  428.60 
  -3  -5   2  632.42  435.84 
  -3  -5   1  745.50  431.07 
   3   5  -1 1266.75  376.89 
  -3  -5   1  505.72  401.09 
   3   5   0 1812.31  450.72 
  -3  -5   0 2938.58  676.55 
  -3  -5   0 1575.67  495.24 
  -3  -5   0 2011.00  530.26 
   3   5   1 1289.68  523.59 
  -3  -5  -1  513.40  277.45 
   3   5   1  909.42  314.44 
  -3  -5  -1  655.83  402.45 
  -3  -5  -1 1485.45  478.01 
   3   5   2  322.70  284.16 
   3   5   2  426.38  229.21 
  -3  -5  -2  161.27  379.39 
  -3  -5  -2 -386.77  432.39 
  -3  -5  -2  255.72  303.41 
   3   5   3  307.97  324.33 
  -3  -5  -3   -7.60  393.72 
  -3  -5  -3  509.94  447.23 
   3   5   3   -9.11  254.08 
  -3  -5  -4  556.37  349.28 
  -3  -5  -4 -190.80  429.45 
   3   5   4 -425.30  253.52 
   3   5   4  -24.47   97.09 
  -3  -5  -4 -280.41  382.44 
   3   5   4  -59.32  279.95 
   3   5   5  -53.70  214.96 
   3   5   5 -110.74  110.49 
  -3  -5  -5  497.79  307.58 
   3   5   5  244.87  134.52 
   3   5   5   55.76  102.87 
  -3  -5  -5  522.47  581.87 
   3   5   5  577.32  304.72 
  -3  -5  -6 1984.73  632.43 
   3   5   6 1296.39  204.00 
  -3  -5  -6 2254.78  703.79 
   3   5   6 1335.62  193.87 
   3   5   6 1445.98  232.56 
  -3  -5  -7 1309.08  512.55 
  -3  -5  -7  973.73  408.06 
   3   5   7  996.74  195.35 
   3   5   7  837.96  146.95 
   3   5   7 1281.06  205.26 
  -3  -5  -8  365.49  468.44 
  -3  -5  -8  676.83  498.47 
   3   5   8 1313.38  223.33 
   3   5   8 1287.71  220.71 
   3   5   8 1458.24  219.94 
  -3  -5  -9  676.77  347.00 
  -3  -5  -9 1045.55  541.36 
   3   5   9 1532.75  238.20 
   3   5   9 1448.25  210.45 
   3   5   9 1339.49  209.71 
  -3  -5 -10  708.65  293.58 
   3   5  10  563.07  174.40 
   3   5  10  501.61  126.55 
   3   5  11 5975.65  420.81 
   3   5  11 5491.66  433.48 
   3   5  12  118.94  150.45 
  -3  -5 -13  140.85   96.32 
   3   5  13   58.31  136.96 
   3   5  13   50.65  116.84 
  -3  -5 -14 2518.69  224.06 
   3   5  14 2529.69  283.93 
   3   5  14 2575.97  246.49 
   3   5  15  379.20  137.99 
   3   5  15  530.03  117.20 
   3   5  16 1723.08  164.17 
   3   5  16 1528.65  126.69 
   3   5  17 1068.36  107.96 
   3   6 -18  139.84   73.67 
   3   6 -18  100.44   75.18 
   3   6 -17   38.87   90.42 
   3   6 -17  154.52   99.02 
   3   6 -16 1515.93  205.19 
   3   6 -16 1651.23  212.29 
   3   6 -15  170.81  124.83 
   3   6 -15  349.47  139.64 
   3   6 -14   36.26  149.42 
   3   6 -14  174.99  146.43 
   3   6 -14   64.26  146.12 
   3   6 -13   65.09  153.49 
   3   6 -13  189.75  160.95 
   3   6 -13  189.31  248.87 
   3   6 -12 1443.31  273.14 
   3   6 -12 1145.90  229.75 
   3   6 -12 1074.74  227.96 
  -3  -6  11 1569.32  533.98 
   3   6 -11 2247.97  317.74 
   3   6 -11 1888.62  273.63 
   3   6 -11 1808.80  263.91 
   3   6 -10 6884.16  500.74 
   3   6 -10 6210.98  461.29 
   3   6 -10 5935.41  461.10 
  -3  -6   9 21186.1  1941.8 
   3   6  -9 18866.1   820.1 
  -3  -6   9 18715.8  1797.4 
   3   6  -9 19364.6   809.7 
   3   6  -9 18713.0   788.1 
  -3  -6   8 4914.63  995.24 
   3   6  -8 4905.94  423.13 
  -3  -6   8 5530.42 1015.63 
   3   6  -8 5174.65  422.89 
   3   6  -8 5606.01  443.25 
  -3  -6   7 11157.6  1401.1 
   3   6  -7 10658.9   611.2 
  -3  -6   7 11466.9  1447.4 
   3   6  -7 10577.4   570.8 
  -3  -6   7 10294.7  1286.8 
   3   6  -7 10412.6   577.6 
   3   6  -7 10702.5  1291.1 
  -3  -6   6   43.88  436.40 
   3   6  -6  659.51  284.14 
  -3  -6   6  455.98  348.76 
   3   6  -6   -8.58  128.88 
   3   6  -6   49.07  117.66 
  -3  -6   6   33.23  337.54 
   3   6  -6   63.75  115.51 
  -3  -6   5 7342.06 1127.35 
   3   6  -5 6044.35  932.11 
  -3  -6   5 6034.78 1063.66 
   3   6  -5 6239.61  431.44 
  -3  -6   5 7705.32 1095.75 
   3   6  -5 6330.69  434.34 
   3   6  -5 6732.95  470.51 
   3   6  -4 7134.44  473.25 
  -3  -6   4 8205.78 1263.70 
   3   6  -4 7022.23  452.57 
  -3  -6   4 8631.01 1190.96 
   3   6  -4 6874.07  436.51 
   3   6  -4 6344.52  374.93 
  -3  -6   4 6299.89 1066.21 
  -3  -6   3 1525.94  510.37 
   3   6  -3 2044.04  272.33 
   3   6  -3 1884.19  505.50 
   3   6  -3 1582.13  225.39 
  -3  -6   3 1720.78  579.41 
   3   6  -3 2072.96  242.96 
   3   6  -3 1344.92  171.12 
   3   6  -2 15843.7   692.3 
   3   6  -2 15970.2   658.3 
  -3  -6   2 16124.7  1620.3 
   3   6  -2 15183.0   606.5 
   3   6  -2 15485.1  1385.0 
   3   6  -1 -365.01  378.29 
   3   6  -1   56.21  105.72 
  -3  -6   1  348.33  348.84 
  -3  -6   1  455.98  477.61 
   3   6   0 1717.55  592.39 
   3   6   0 1899.83  244.91 
  -3  -6   0 1626.95  569.15 
  -3  -6   0 1351.23  415.00 
   3   6   0  477.44  221.49 
  -3  -6   0 1790.56  584.02 
   3   6   1  773.03  412.64 
  -3  -6  -1  515.61  581.75 
   3   6   1  585.82  166.96 
   3   6   1-1113.42  401.66 
  -3  -6  -1-1234.72  498.19 
   3   6   2  381.97  241.01 
  -3  -6  -2  280.23  470.99 
   3   6   2  536.35  339.65 
   3   6   2  561.28  152.69 
  -3  -6  -2  403.43  372.12 
  -3  -6  -3 1051.35  459.64 
  -3  -6  -3 1673.34  616.41 
   3   6   3 1457.66  254.86 
  -3  -6  -3 1288.93  728.70 
   3   6   3  554.31  294.04 
  -3  -6  -4 3972.23  854.84 
   3   6   4 4027.28  359.65 
  -3  -6  -4 4178.38  891.47 
   3   6   4 5041.35  893.53 
  -3  -6  -5 1323.16  663.71 
   3   6   5  860.42  181.27 
   3   6   5 1071.00  199.48 
   3   6   5 1093.89  207.33 
  -3  -6  -6 3058.11  785.03 
   3   6   6 3459.30  340.07 
   3   6   6 3901.88  344.75 
   3   6   6 3901.32  352.49 
  -3  -6  -7  202.01  358.85 
   3   6   7   -9.60  136.34 
   3   6   7   -3.14  119.86 
   3   6   7   48.99  107.24 
  -3  -6  -8  -85.85  403.17 
  -3  -6  -8  436.07  365.66 
   3   6   8  472.12  179.40 
   3   6   8  282.67  134.55 
   3   6   8  242.19  103.82 
   3   6   9 2372.47  270.33 
   3   6   9 2133.66  234.28 
   3   6  10   57.50  136.17 
   3   6  10   47.01   87.00 
   3   6  11  -75.26  127.50 
   3   6  11   84.76   79.54 
   3   6  11  -98.48  128.37 
   3   6  12 1837.88  259.41 
   3   6  13  175.40  130.74 
   3   6  13   29.88   94.10 
   3   6  14 1298.42  181.51 
   3   6  14  939.21  131.30 
   3   6  15  239.81   88.30 
   3   6  15  227.09   67.90 
   3   7 -17    4.86   57.21 
   3   7 -16  306.18   82.19 
   3   7 -16  453.91  110.88 
   3   7 -15  932.60  151.77 
   3   7 -15  982.02  165.48 
   3   7 -14  633.28  164.58 
   3   7 -14  525.92  149.40 
   3   7 -13  -48.02  134.18 
   3   7 -13 -182.37  138.46 
   3   7 -12 7235.03  464.74 
   3   7 -12 6902.64  451.91 
   3   7 -11 3568.99  364.54 
   3   7 -11 3160.85  325.21 
   3   7 -10 9666.39  570.45 
   3   7 -10 9954.81  563.14 
   3   7 -10 10098.2   564.5 
   3   7  -9 3098.19  361.92 
   3   7  -9 2774.07  322.38 
   3   7  -9 2835.71  320.39 
   3   7  -8 1703.24  291.47 
   3   7  -8 1697.24  277.57 
   3   7  -8 1797.50  275.95 
   3   7  -7 1275.81  259.90 
   3   7  -7  880.12  208.88 
   3   7  -7 1284.77  234.69 
   3   7  -6  482.51  204.19 
   3   7  -6  334.62  143.23 
   3   7  -6  414.51  157.43 
   3   7  -5 6723.36  465.74 
   3   7  -5 6262.22  483.31 
   3   7  -5 6355.29  434.98 
  -3  -7   4 4176.97  856.82 
   3   7  -4 5261.13  435.51 
   3   7  -4 4564.95  392.43 
   3   7  -4 4134.22  307.63 
   3   7  -3 6888.65  487.96 
  -3  -7   3 6806.45 1182.84 
   3   7  -3 6390.55  399.24 
  -3  -7   2  291.21  430.98 
   3   7  -2  219.28  155.81 
  -3  -7   2  -60.35  322.47 
   3   7  -2  239.97  125.42 
   3   7  -1 4521.08  392.72 
   3   7  -1 4205.74  348.31 
  -3  -7   1 4783.15  982.43 
   3   7   0  534.09  186.54 
  -3  -7   0  628.87  420.50 
   3   7   0  555.73  157.86 
  -3  -7  -1  429.59  480.48 
   3   7   1  303.43  162.94 
   3   7   1   12.11  125.80 
  -3  -7  -2 2784.19  810.17 
   3   7   2 2874.17  311.87 
   3   7   2 2818.12  332.99 
  -3  -7  -3 13073.1  1615.2 
   3   7   3 12155.6   600.1 
   3   7   3 12935.6   639.9 
  -3  -7  -4 6714.85 1154.56 
   3   7   4 6344.01  441.50 
   3   7   4 5533.23  427.06 
   3   7   5  321.33  165.63 
   3   7   5   53.45  141.29 
   3   7   5 -105.60  129.80 
  -3  -7  -5  140.42  485.52 
  -3  -7  -6 20596.0  2001.9 
   3   7   6 23108.3   814.1 
   3   7   6 23261.3   796.0 
   3   7   6 23427.9   782.1 
   3   7   7 10661.6   548.6 
   3   7   7 10358.2   522.4 
   3   7   7 11397.3   516.0 
  -3  -7  -8  -29.09  310.24 
   3   7   8 -257.73  152.45 
   3   7   8  -52.92  114.56 
   3   7   9  245.68  121.62 
   3   7   9  498.79  135.19 
   3   7  10 1277.00  186.68 
   3   7  10 1293.82  159.95 
   3   7  10 1076.60  192.86 
   3   7  11  671.58  160.71 
   3   7  12  100.61  110.13 
   3   7  12  -41.96   96.90 
   3   7  13  265.92   90.98 
   3   7  13  128.71   68.98 
   3   7  14  254.79   72.40 
   3   7  14  110.24   50.37 
   3   8 -14  -76.43   76.92 
   3   8 -13  724.06  134.26 
   3   8 -13  812.52  146.08 
   3   8 -12   43.30  111.97 
   3   8 -12  -69.63  111.21 
   3   8 -11 1952.22  240.18 
   3   8 -11 1589.98  210.61 
   3   8 -10 2725.48  292.93 
   3   8 -10 2631.45  279.15 
   3   8  -9 4212.07  366.17 
   3   8  -9 4202.59  356.62 
   3   8  -8 2406.89  283.83 
   3   8  -8 2575.54  324.16 
   3   8  -7 -107.70  167.55 
  -3  -8   6-1572.32  554.16 
   3   8  -6  209.95  156.25 
  -3  -8   5 1758.44  566.97 
   3   8  -5 2207.58  309.80 
   3   8  -4  -41.13  159.42 
   3   8  -4  -42.63   82.99 
   3   8  -3 1754.23  281.64 
  -3  -8   3 1799.56  222.63 
   3   8  -3 1754.83  206.75 
  -3  -8   3 1205.87  510.53 
  -3  -8   2  119.29  105.06 
   3   8  -2  109.55   98.52 
   3   8  -2  183.01  166.72 
   3   8  -1 2009.86  237.00 
  -3  -8   1 2543.68  731.88 
   3   8  -1 2181.44  288.13 
  -3  -8   0 1133.93  490.04 
   3   8   0 1001.66  191.30 
   3   8   1   -5.94  121.24 
   3   8   1  -21.13  148.05 
  -3  -8  -2 5336.92 1061.25 
   3   8   2 5524.43  392.56 
   3   8   2 5460.19  409.62 
  -3  -8  -3 1001.49  410.29 
   3   8   3  769.25  197.85 
   3   8   3  948.23  200.46 
  -3  -8  -4 38411.6  2608.2 
   3   8   4 36956.2   989.2 
   3   8   4 37423.7   979.8 
   3   8   4 36989.3   959.8 
  -3  -8  -5 13826.6  1548.1 
   3   8   5 14779.9   616.6 
   3   8   5 14950.4   607.5 
   3   8   5 14996.8   575.7 
   3   8   6  203.88  123.50 
   3   8   6   72.22  121.16 
   3   8   6   10.98   79.55 
   3   8   7 2449.60  248.46 
   3   8   7 2217.50  231.15 
   3   8   8  430.41  140.48 
   3   8   8  295.56  105.05 
   3   8   9  857.30  153.35 
   3   8   9  854.83  131.77 
   3   8   9  886.97  157.17 
   3   8  10 3000.58  231.76 
   3   8  11 5763.31  275.26 
   3   8  11 5808.76  275.57 
   3   8  12 1338.44  118.92 
   3   8  12 1477.99  122.18 
   3   9 -12   90.96   57.52 
   3   9 -11 1068.00  131.95 
  -3  -9  11  768.65  112.53 
   3   9 -11  729.66   93.68 
   3   9 -10  805.84  137.98 
  -3  -9  10  650.97  113.19 
   3   9  -9  732.61  150.56 
  -3  -9   9  704.10  137.12 
  -3  -9   8 -119.10  105.71 
   3   9  -8   63.37  120.05 
   3   9  -7 1329.48  205.23 
  -3  -9   7 1382.17  174.29 
  -3  -9   6  553.70  124.73 
   3   9  -6  457.19  158.67 
  -3  -9   5  869.76  142.38 
   3   9  -5 1208.09  217.73 
   3   9  -4 6128.12  417.32 
  -3  -9   4 5556.70  322.18 
  -3  -9   3  174.37   93.21 
   3   9  -3   80.79   69.71 
   3   9  -2  171.00   85.53 
   3   9  -2   86.92  140.32 
   3   9  -1  455.16  117.39 
   3   9  -1  452.66  156.28 
   3   9   0 1614.51  190.07 
   3   9   0 1468.22  213.69 
   3   9   1 4365.31  300.43 
   3   9   1 4092.76  323.51 
   3   9   2 20675.0   656.1 
   3   9   2 22326.6   655.5 
   3   9   2 21099.8   660.6 
   3   9   3 6151.99  358.92 
   3   9   3 6901.68  375.22 
   3   9   3 6376.29  345.47 
   3   9   4 3174.82  259.00 
   3   9   4 3501.06  270.43 
   3   9   4 3651.96  246.27 
   3   9   5 44824.5   869.5 
   3   9   5 49607.5   901.5 
   3   9   6   -3.21   85.59 
   3   9   6   61.56   92.91 
   3   9   7  492.59  107.82 
   3   9   7  508.44  105.48 
   3   9   7  625.15  110.55 
   3   9   8 1832.15  145.70 
   3   9   9 2613.56  159.32 
   3  10  -7  311.20   81.44 
   3  10  -6 3333.89  202.10 
   3  10  -5  892.90  124.54 
   3  10  -4  122.56   87.72 
   3  10  -3  -18.25   76.23 
   3  10  -2 1705.86  155.93 
   3  10  -2 1934.19  174.35 
   3  10  -1 1680.97  157.02 
   3  10  -1 2050.71  174.29 
   3  10   0 7136.09  294.45 
   3  10   0 7079.32  255.75 
   3  10   0 7144.05  296.24 
   3  10   1 1489.52  138.30 
   3  10   1 1547.13  131.09 
   3  10   1 1384.62  129.48 
   3  10   2  756.10   99.14 
   3  10   2  854.24  105.53 
   3  10   3 1282.90  114.73 
   3  10   3 1424.32  122.38 
   4 -10  -5 1220.50  118.52 
   4 -10  -4    0.84   50.68 
   4 -10  -4  196.87   71.32 
   4 -10  -3  841.05   99.37 
   4 -10  -3 1027.71  124.94 
   4 -10  -2 3568.15  186.24 
   4 -10  -2 3620.12  181.08 
   4 -10  -1 3541.67  215.79 
   4 -10  -1 3215.00  178.91 
   4 -10   0 2047.91  172.70 
   4 -10   1  450.06  100.01 
   4 -10   1  428.50   75.79 
   4 -10   2  123.72   70.28 
   4 -10   2  169.82   54.40 
   4 -10   3  179.95   72.64 
   4 -10   4   53.53   54.09 
   4  -9 -10  295.89   87.43 
   4  -9 -10  272.03   85.58 
   4  -9  -9 1207.08  148.58 
   4  -9  -8 2237.71  199.72 
   4  -9  -7   86.46  105.39 
   4  -9  -7   55.51  103.09 
   4  -9  -7   95.33   55.74 
   4  -9  -6 1981.00  216.68 
   4  -9  -6 2120.46  181.35 
   4  -9  -6 1955.93  216.63 
   4  -9  -5 7895.40  400.58 
   4  -9  -5 7331.58  397.17 
   4  -9  -5 7172.16  343.40 
   4  -9  -4  264.29  116.27 
   4  -9  -4  300.51  140.99 
   4  -9  -3 3856.84  291.26 
   4  -9  -3 4002.27  311.42 
   4  -9  -3 3623.47  279.33 
   4  -9  -2  105.76   99.65 
   4  -9  -2   47.63  117.31 
   4  -9  -2   36.48  113.29 
   4  -9  -1 1325.55  182.99 
   4  -9  -1 1337.52  192.25 
   4  -9   0 3151.67  241.36 
   4  -9   0 3118.87  273.22 
   4  -9   1  604.35  119.41 
   4  -9   1  240.02  123.38 
  -4   9  -2 -165.63  113.13 
   4  -9   2   17.94   76.21 
  -4   9  -3 7054.33  365.86 
   4  -9   3 7187.76  380.45 
   4  -9   4  383.40  124.58 
  -4   9  -4  400.36  121.16 
   4  -9   5  272.64  105.86 
  -4   9  -5  459.15  117.24 
   4  -9   6  790.03  133.29 
  -4   9  -6  896.93  141.07 
   4  -9   7   79.58   69.64 
  -4   9  -7   88.61   81.68 
  -4   9  -8 1300.74  129.71 
   4  -9   8 1704.13  148.83 
   4  -9   9  543.37   82.10 
   4  -8 -13   16.50   63.72 
   4  -8 -12 2233.88  201.72 
   4  -8 -12 2333.22  204.66 
   4  -8 -11 -260.45  124.22 
   4  -8 -11  -76.20  105.22 
   4  -8 -10 1094.90  181.18 
   4  -8 -10  955.26  128.18 
   4  -8  -9 1861.70  240.42 
   4  -8  -9 2198.28  259.77 
   4  -8  -9 1832.22  185.38 
   4  -8  -8  764.51  180.96 
   4  -8  -8  617.06  174.79 
   4  -8  -8  658.64  137.13 
   4  -8  -7  329.98  150.89 
   4  -8  -7  333.69  148.37 
   4  -8  -7  345.27  136.68 
   4  -8  -6 1928.78  253.42 
   4  -8  -6 1756.98  249.42 
   4  -8  -6 1481.38  204.66 
   4  -8  -5   22.83  123.41 
   4  -8  -5 -181.41  179.42 
   4  -8  -5  -17.66  122.73 
   4  -8  -4  130.22  138.57 
   4  -8  -4  336.04  166.34 
   4  -8  -4  256.85  131.05 
   4  -8  -3 2342.10  276.31 
   4  -8  -3 2118.30  272.51 
   4  -8  -2  845.50  187.64 
   4  -8  -2  624.80  181.63 
   4  -8  -1 -109.21  163.78 
  -4   8   1  -23.65   95.53 
   4  -8  -1 -158.87  140.22 
   4  -8   0 3200.38  294.58 
  -4   8   0 3283.25  307.98 
   4  -8   0 2973.59  317.93 
   4  -8   1  254.05  162.28 
  -4   8  -1  360.22  130.67 
   4  -8   1  219.39  115.57 
   4  -8   2  793.27  175.89 
  -4   8  -2  780.49  167.31 
   4  -8   2  890.98  162.46 
   4  -8   3 -106.65  139.12 
  -4   8  -3  -37.97  127.45 
   4  -8   4   55.00  129.08 
  -4   8  -4  -66.31  113.41 
   4  -8   5  -84.53  128.51 
  -4   8  -5  -65.94  111.81 
   4  -8   6   52.04  121.41 
  -4   8  -6   43.06  123.84 
  -4   8  -7  184.64  115.47 
   4  -8   7  191.54  130.17 
   4  -8   8  718.83  151.82 
  -4   8  -8  742.63  145.43 
   4  -8   9 1334.43  184.60 
  -4   8  -9 1088.04  161.79 
   4  -8  10 1669.43  178.08 
  -4   8 -10 1464.15  166.20 
  -4   8 -11  100.19   78.92 
   4  -8  11  210.52   75.97 
   4  -8  12  488.19   82.82 
   4  -7 -16   70.61   53.27 
   4  -7 -15  -63.83   84.33 
   4  -7 -14   -4.94   92.17 
   4  -7 -13 2473.51  248.48 
   4  -7 -13 2498.49  253.48 
   4  -7 -12 1947.80  244.38 
   4  -7 -12 1896.65  253.01 
   4  -7 -12 1909.17  187.33 
   4  -7 -11  436.86  122.91 
   4  -7 -11  491.66  179.79 
   4  -7 -10 4821.81  397.42 
   4  -7 -10 4370.25  365.55 
   4  -7 -10 4110.20  311.28 
   4  -7  -9 5450.32  419.39 
   4  -7  -9 5305.22  404.56 
   4  -7  -9 5171.88  369.87 
   4  -7  -8 -240.91  165.50 
   4  -7  -8   -1.42  143.79 
   4  -7  -8   16.71  134.40 
   4  -7  -7 1656.10  267.83 
   4  -7  -7 1613.34  263.16 
   4  -7  -7 1335.08  219.76 
   4  -7  -7 1312.35  238.91 
   4  -7  -6 6218.27  457.91 
   4  -7  -6 5966.12  456.54 
   4  -7  -6 6169.22  458.74 
   4  -7  -5 4132.46  393.77 
   4  -7  -5 3646.70  368.66 
   4  -7  -4 7972.57 1231.67 
   4  -7  -4 6919.60  481.72 
   4  -7  -4 6840.65  480.25 
   4  -7  -3   42.06  151.97 
   4  -7  -3   49.12  488.79 
   4  -7  -3  119.31  131.07 
   4  -7  -2 1771.08  262.56 
  -4   7   2 1172.26  192.12 
   4  -7  -2 1636.90  253.12 
   4  -7  -2  839.93  519.26 
   4  -7  -1  -29.20  138.81 
  -4   7   1   98.09  102.39 
   4  -7  -1  -51.88  107.05 
  -4   7   0 25590.3   853.2 
   4  -7   0 25459.2   845.8 
   4  -7   0 26842.2  2118.3 
   4  -7   0 27003.6   934.7 
   4  -7   1 11258.0  1368.2 
  -4   7  -1 10838.7   561.5 
   4  -7   1 10860.8   544.3 
   4  -7   1 12063.4   604.6 
   4  -7   1 11596.1   622.8 
   4  -7   2  492.24  170.85 
   4  -7   2  563.04  292.33 
  -4   7  -2  677.65  187.51 
   4  -7   2  955.81  215.47 
   4  -7   3 6507.45  455.77 
  -4   7  -3 5828.29  431.02 
   4  -7   3 6064.33  463.87 
  -4   7  -4 19175.4   764.2 
   4  -7   4 20079.6   766.6 
  -4   7  -5  -24.70  152.66 
   4  -7   5  -55.29  164.51 
  -4   7  -6  113.22  153.37 
   4  -7   6   -8.71  148.59 
  -4   7  -7 1244.29  227.66 
   4  -7   7 1129.56  210.06 
  -4   7  -8  270.53  149.66 
   4  -7   8  242.77  131.51 
  -4   7  -9 23435.5   780.7 
   4  -7   9 23313.0   683.7 
  -4   7 -10  198.55  116.46 
  -4   7 -11 6421.11  378.85 
  -4   7 -12 6805.03  359.17 
  -4   7 -13  277.38   98.51 
  -4   7 -14 5128.90  232.02 
   4  -6 -17   98.17   68.17 
   4  -6 -16 1737.50  251.81 
   4  -6 -15  -92.49  111.83 
   4  -6 -14  768.43  185.68 
   4  -6 -14  564.66  118.85 
   4  -6 -13 1083.15  227.84 
   4  -6 -13  870.09  203.77 
   4  -6 -13  858.23  163.70 
   4  -6 -12  309.89  172.23 
   4  -6 -12  543.35  152.71 
   4  -6 -11 3445.27  364.06 
   4  -6 -11 3727.75  321.98 
   4  -6 -10 10972.4  1347.6 
   4  -6 -10 11234.3   617.4 
   4  -6 -10 11095.1   595.4 
   4  -6 -10 11459.6   569.3 
   4  -6  -9  112.92  136.56 
   4  -6  -9  -98.34  162.79 
   4  -6  -9   55.57  170.71 
   4  -6  -8 21024.4  1844.0 
   4  -6  -8 21304.9   835.4 
   4  -6  -8 20446.0   814.1 
   4  -6  -8 20977.9   791.9 
   4  -6  -8 19884.0   813.4 
   4  -6  -7 29869.4   978.2 
   4  -6  -7 30630.4  1011.2 
   4  -6  -7 30966.1   996.4 
   4  -6  -6 29357.9   966.0 
   4  -6  -6 29666.1   976.1 
   4  -6  -6 29378.4   967.0 
   4  -6  -5 8440.44 1274.01 
   4  -6  -5 8637.80  527.10 
  -4   6   5 6872.86 1182.85 
   4  -6  -5 9342.92  544.34 
   4  -6  -4 1851.55  263.36 
  -4   6   4 1529.10  531.08 
   4  -6  -4 1644.28  680.77 
   4  -6  -4 2277.80  283.07 
  -4   6   3 24497.0  1958.2 
   4  -6  -3 24511.3  2096.7 
   4  -6  -3 23034.6   828.6 
   4  -6  -3 24512.5   865.7 
   4  -6  -2 39542.6  2584.5 
   4  -6  -2 38937.2  1059.5 
  -4   6   2 39927.5  2450.8 
   4  -6  -2 39683.0  1043.1 
   4  -6  -2 40459.3  1107.8 
  -4   6   1 89444.1  3594.8 
   4  -6  -1 84664.1  3806.6 
   4  -6  -1 83789.3  1513.3 
   4  -6  -1 85047.5  1540.4 
   4  -6  -1 85241.7  1595.7 
  -4   6   0 10882.1  1245.3 
  -4   6   0 10642.1   534.8 
   4  -6   0 10380.0  1324.3 
  -4   6   0 10551.5  1313.1 
   4  -6   0 9637.44  509.54 
   4  -6   0 11090.9   567.1 
   4  -6   0 13022.6  1483.6 
   4  -6   0 11123.0   585.3 
   4  -6   1 47192.8  2690.7 
  -4   6  -1 45216.1  1110.7 
  -4   6  -1 46682.8  2764.4 
  -4   6  -1 47474.0  2522.7 
   4  -6   1 45034.2  1144.2 
   4  -6   1 49916.4  2920.9 
   4  -6   2  349.42  398.35 
   4  -6   2   89.93  271.30 
  -4   6  -2  -12.60  110.70 
  -4   6  -2 -343.49  424.85 
   4  -6   2   98.02  129.40 
   4  -6   3 7819.99 1039.76 
  -4   6  -3 7344.96  468.05 
  -4   6  -3 6737.84 1094.78 
   4  -6   3 7547.92  484.11 
  -4   6  -4  728.23  186.11 
   4  -6   4  712.76  189.86 
   4  -6   4  674.13  174.85 
  -4   6  -5 3594.30  348.68 
   4  -6   5 4111.05  365.40 
   4  -6   5 4134.95  373.51 
  -4   6  -6 2175.19  277.69 
   4  -6   6 2415.89  294.12 
   4  -6   6 2181.56  287.41 
  -4   6  -7 20267.0   803.1 
   4  -6   7 20340.3   789.9 
   4  -6   7 19762.3   763.0 
  -4   6  -8  310.74  149.43 
   4  -6   8  352.43  180.41 
   4  -6   8  579.05  174.94 
  -4   6  -9 2784.48  311.23 
   4  -6   9 2309.48  284.41 
   4  -6   9 2666.13  279.12 
  -4   6 -10  141.54  127.56 
   4  -6  10  -67.58  126.04 
   4  -6  10   11.95   99.96 
  -4   6 -11 3187.54  310.37 
   4  -6  11 3015.50  282.21 
   4  -6  11 3572.03  271.06 
  -4   6 -12  509.90  158.56 
   4  -6  12  222.63  111.57 
  -4   6 -13 3856.75  300.45 
   4  -6  13 3392.93  259.72 
  -4   6 -14 -169.81  111.09 
   4  -6  14    9.94   73.80 
  -4   6 -15  186.76   82.53 
   4  -5 -19   74.15   49.67 
   4  -5 -18  107.98   75.05 
   4  -5 -17 2740.70  239.84 
   4  -5 -16 1078.93  189.39 
   4  -5 -16  990.88  138.26 
   4  -5 -15  454.26  171.68 
   4  -5 -15  244.20  102.54 
   4  -5 -14 4901.78  351.97 
   4  -5 -14 5363.93  417.09 
   4  -5 -13 3286.18  347.43 
   4  -5 -13 3336.22  349.89 
   4  -5 -13 3297.41  311.60 
   4  -5 -12 41142.5  2751.2 
   4  -5 -12 42755.2  1190.1 
   4  -5 -12 40004.7  1059.6 
   4  -5 -11 8771.95 1272.83 
   4  -5 -11 8645.09  511.94 
   4  -5 -11 9352.09  569.22 
  -4   5  11 11061.2  1277.6 
   4  -5 -10 3394.37  784.58 
  -4   5  10 4314.21  823.17 
   4  -5 -10 4829.55  411.88 
   4  -5 -10 4669.81  400.76 
   4  -5 -10 4672.24  389.62 
   4  -5  -9 19719.8  1901.4 
  -4   5   9 20753.1  1759.1 
   4  -5  -9 20896.5   840.6 
   4  -5  -9 21383.9   818.3 
   4  -5  -9 20158.6   780.2 
   4  -5  -8 46249.2  2778.9 
   4  -5  -8 42317.3  2750.1 
   4  -5  -8 45861.1  1224.3 
   4  -5  -8 46877.7  1183.2 
   4  -5  -8 46311.8  1184.3 
   4  -5  -8 47023.1  1206.3 
   4  -5  -7 41942.4  2522.1 
   4  -5  -7 37945.8  2537.4 
   4  -5  -7 39770.4  1103.5 
   4  -5  -7 38256.7  1056.2 
   4  -5  -7 39082.3  1078.4 
   4  -5  -6 28922.8   931.5 
   4  -5  -6 30350.7  2073.6 
  -4   5   6 29938.8  2065.9 
   4  -5  -6 28222.5  2139.7 
   4  -5  -6 28888.5   907.1 
  -4   5   6 28851.5  2184.9 
   4  -5  -6 29732.3   928.4 
  -4   5   5 6265.57  960.84 
   4  -5  -5 6078.46  973.45 
   4  -5  -5 5776.64  405.85 
  -4   5   5 6504.35  936.22 
   4  -5  -5 6352.40  424.64 
   4  -5  -4 12809.0  1503.2 
  -4   5   4 12075.2  1231.0 
   4  -5  -4 13148.6   601.5 
  -4   5   4 12149.1  1352.7 
   4  -5  -4 12492.9  1353.7 
   4  -5  -4 12832.0   553.7 
   4  -5  -4 13156.1   601.6 
   4  -5  -3 20976.6  1681.8 
   4  -5  -3 18399.9   694.9 
   4  -5  -3 20242.7  1831.7 
   4  -5  -3 19790.7   688.1 
  -4   5   3 20036.0  1703.7 
   4  -5  -3 20801.1   746.5 
  -4   5   3 19498.0  1545.2 
   4  -5  -2 3496.70  758.82 
  -4   5   2 3894.02  693.97 
   4  -5  -2 3494.06  673.68 
   4  -5  -2 3725.59  305.73 
  -4   5   2 3198.29  736.66 
   4  -5  -2 3982.35  330.04 
   4  -5  -1 26810.3  1989.4 
   4  -5  -1 27931.3   824.5 
   4  -5  -1 28618.5   869.0 
   4  -5   0  511.99  375.25 
   4  -5   0  171.18  121.34 
   4  -5   1 11884.2  1260.8 
  -4   5  -1 10935.3  1222.9 
   4  -5   1 10764.5   525.9 
   4  -5   1 9991.22 1244.45 
   4  -5   2 2506.43  650.49 
   4  -5   2 2846.55  636.86 
  -4   5  -2 3097.04  727.92 
   4  -5   2 2353.03  260.37 
   4  -5   2 2400.48  269.19 
   4  -5   3 7979.39 1021.87 
  -4   5  -3 6564.38  422.28 
  -4   5  -3 8134.54 1116.39 
   4  -5   3 7194.21  453.51 
   4  -5   3 7329.74  450.41 
   4  -5   3 8159.18 1120.42 
  -4   5  -4 3451.72  325.07 
   4  -5   4 3978.13  835.86 
  -4   5  -4 3374.75  719.53 
  -4   5  -4 4092.13  800.98 
   4  -5   4 3924.92  348.04 
   4  -5   4 4174.01  347.89 
   4  -5   5 9805.26 1277.89 
  -4   5  -5 9260.45  532.95 
  -4   5  -5 9730.46 1101.54 
  -4   5  -5 9680.11 1265.59 
   4  -5   5 9403.22  536.52 
   4  -5   5 9263.43  513.86 
  -4   5  -6 2325.53  279.82 
  -4   5  -6 2170.34  606.29 
  -4   5  -6 2534.76  655.62 
   4  -5   6 1420.16  317.73 
   4  -5   6 2820.43  321.95 
   4  -5   6 2893.87  299.30 
  -4   5  -7 6651.84  464.91 
   4  -5   7 6886.96  470.03 
   4  -5   7 6379.64  440.25 
  -4   5  -8 1018.42  215.65 
   4  -5   8 1151.15  218.11 
   4  -5   8  840.00  192.32 
   4  -5   9   75.75  133.65 
   4  -5   9  477.21  165.76 
  -4   5  -9  249.53  183.91 
  -4   5 -10 1409.54  249.00 
   4  -5  10 1636.02  254.39 
   4  -5  10 1457.24  213.08 
  -4   5 -11   70.61  145.55 
   4  -5  11   93.52  130.16 
   4  -5  11   45.84   98.19 
  -4   5 -12  -22.99  131.26 
   4  -5  12   81.14  136.49 
   4  -5  12   21.07   89.77 
  -4   5 -13 5164.01  380.37 
   4  -5  13 4715.59  355.07 
  -4   5 -14 11644.5   523.2 
   4  -5  14 11865.2   499.7 
  -4   5 -15 1861.73  213.49 
   4  -5  15 1674.45  182.61 
  -4   5 -16 1194.53  151.19 
   4  -5  16 1225.17  133.38 
   4  -4 -20   30.86   46.60 
   4  -4 -19  611.07  115.24 
   4  -4 -18 4946.24  315.15 
   4  -4 -17  241.36  118.50 
   4  -4 -17  568.41  130.47 
   4  -4 -16 1163.06  208.52 
   4  -4 -16 1308.43  193.41 
   4  -4 -15 1984.25  277.43 
   4  -4 -15 1896.34  237.48 
   4  -4 -14 3468.88  327.63 
  -4   4  14 3372.35  768.53 
   4  -4 -14 3728.33  362.25 
  -4   4  13  -82.18  456.82 
   4  -4 -13   95.49  135.71 
   4  -4 -13  117.36  140.66 
   4  -4 -13  155.23  126.28 
   4  -4 -12  671.94  199.74 
   4  -4 -12  835.54  216.08 
   4  -4 -12  317.63  140.28 
  -4   4  12  699.63  497.59 
  -4   4  11 -414.38  499.66 
   4  -4 -11 -168.00  168.74 
   4  -4 -11   78.14  128.36 
   4  -4 -11  532.21  473.20 
   4  -4 -10 4425.36 1019.29 
  -4   4  10 4290.75  986.67 
   4  -4 -10 3978.45  846.37 
   4  -4 -10 3964.59  345.98 
   4  -4 -10 4386.34  379.85 
   4  -4 -10 4093.35  384.04 
   4  -4  -9 3557.58  882.05 
   4  -4  -9 3307.82  336.12 
   4  -4  -9 3118.48  707.67 
   4  -4  -9 3165.06  309.32 
   4  -4  -9 3233.84  313.53 
   4  -4  -8 2766.25  736.83 
  -4   4   8 1154.12  588.79 
   4  -4  -8 2670.91  284.63 
  -4   4   8 2172.18  503.03 
   4  -4  -8 2244.56  629.97 
   4  -4  -8 2359.47  263.29 
   4  -4  -8 2676.25  285.90 
  -4   4   8 1484.87  787.65 
   4  -4  -8 2396.07  269.55 
  -4   4   7 3567.17  884.97 
   4  -4  -7 3352.70  728.38 
  -4   4   7 3175.53  746.32 
   4  -4  -7 2908.53  696.89 
   4  -4  -7 3805.27  316.18 
   4  -4  -7 3474.54  324.17 
   4  -4  -7 3805.01  325.81 
   4  -4  -6 3708.12  744.08 
   4  -4  -6 4090.04  791.80 
  -4   4   6 4443.30  765.28 
  -4   4   6 4984.00  973.42 
  -4   4   5 15041.3  1359.2 
  -4   4   5 15783.2  1505.9 
   4  -4  -5 16065.7  1400.1 
   4  -4  -5 15626.4  1517.4 
  -4   4   4 12329.6  1304.4 
   4  -4  -4 11987.9  1154.0 
  -4   4   4 10796.4  1152.6 
   4  -4  -4 10246.0  1190.6 
   4  -4  -3 17358.9  1453.7 
   4  -4  -3 17588.7  1560.7 
  -4   4   3 16772.7  1402.2 
   4  -4  -2 2983.95  697.45 
   4  -4  -2 4409.87  758.24 
   4  -4  -1  103.75  369.43 
   4  -4  -1  526.72  303.77 
   4  -4   0 2830.19  630.50 
   4  -4   0 2698.19  511.71 
  -4   4   0 2696.26  669.14 
   4  -4   1 1909.75  524.66 
   4  -4   1 2001.62  476.28 
  -4   4  -1 2718.54  646.98 
   4  -4   2 30176.1  1800.1 
  -4   4  -2 24377.3  1859.5 
  -4   4  -2 25104.0  1771.8 
  -4   4  -2 24242.2  1768.9 
   4  -4   2 24802.6  1842.6 
   4  -4   3  284.18  310.96 
  -4   4  -3  -11.35  316.86 
  -4   4  -3 -348.43  269.41 
  -4   4  -3  297.12  393.82 
  -4   4  -4 12484.6  1386.4 
  -4   4  -4 11152.3  1178.2 
  -4   4  -4 12371.9  1295.9 
   4  -4   4 14127.9  1440.7 
  -4   4  -5  389.86  467.70 
   4  -4   5   59.76  258.15 
  -4   4  -5  -54.26  370.46 
  -4   4  -5  207.58  292.76 
   4  -4   5  137.08  290.53 
   4  -4   5   97.54  117.28 
   4  -4   5  -86.35   98.67 
  -4   4  -6  -13.25  243.83 
  -4   4  -6  117.37  340.45 
  -4   4  -6   36.80  402.40 
  -4   4  -6 -502.96  519.29 
   4  -4   6  367.03  357.10 
   4  -4   6  220.00  112.11 
   4  -4   6   81.77  101.78 
  -4   4  -7  516.73  418.38 
  -4   4  -7  608.02  377.21 
  -4   4  -7  151.93  249.74 
  -4   4  -7  -62.88  410.91 
   4  -4   7   29.53  292.77 
   4  -4   7  214.51  122.96 
   4  -4   7  281.91  135.05 
  -4   4  -8 1502.48  643.73 
  -4   4  -8 1226.86  394.59 
  -4   4  -8 1197.54  503.65 
   4  -4   8 1746.15  653.79 
   4  -4   8 1338.76  231.00 
   4  -4   8 1236.00  203.32 
   4  -4   9  184.34  154.75 
   4  -4   9  335.85  194.65 
  -4   4 -10 2964.05  822.94 
   4  -4  10 2517.12  301.58 
   4  -4  10 2181.57  264.47 
   4  -4  11 2411.27  293.50 
   4  -4  11 1961.89  245.08 
   4  -4  12 1199.97  223.26 
   4  -4  12 1138.93  184.03 
   4  -4  13 2006.99  262.73 
   4  -4  13 1581.03  201.12 
   4  -4  14 2343.87  266.62 
   4  -4  15  638.82  157.96 
  -4   4 -16  869.26  159.02 
   4  -4  16  755.32  138.01 
  -4   4 -17  165.47   87.20 
   4  -4  17  175.78   83.92 
   4  -3 -20  365.93   96.18 
   4  -3 -19 5946.20  334.15 
   4  -3 -18 8764.83  449.41 
   4  -3 -17  134.73  142.66 
   4  -3 -17   79.81   99.55 
   4  -3 -16 2157.87  271.40 
   4  -3 -16 1928.80  237.18 
   4  -3 -15 1307.42  231.76 
   4  -3 -15 1220.66  219.30 
  -4   3  14 1584.61  663.67 
   4  -3 -14 1244.13  221.68 
   4  -3 -14 1327.92  221.57 
  -4   3  13  956.70  441.72 
   4  -3 -13 1322.45  236.80 
   4  -3 -13 1023.49  193.17 
   4  -3 -12  839.07  217.02 
   4  -3 -12  926.78  201.40 
   4  -3 -12  792.24  209.80 
   4  -3 -12  690.05  356.76 
   4  -3 -11 12447.6  1496.3 
   4  -3 -11 12445.8   637.3 
  -4   3  11 12655.3  1458.2 
   4  -3 -11 13326.6   638.0 
  -4   3  11 12374.7  1467.4 
   4  -3 -10  197.18  449.25 
  -4   3  10 1530.89  459.39 
   4  -3 -10  518.28  456.88 
   4  -3 -10  573.21  154.26 
  -4   3  10  849.28  430.07 
   4  -3 -10  891.70  195.83 
   4  -3  -9  416.52  380.37 
  -4   3   9  352.61  278.66 
   4  -3  -9   72.19  402.50 
   4  -3  -9  426.66  146.64 
   4  -3  -9  313.14  115.53 
   4  -3  -9  331.73  122.45 
  -4   3   8 1102.38  501.52 
   4  -3  -8 1407.93  561.82 
  -4   3   8 1748.50  720.05 
   4  -3  -8 1690.45  519.08 
   4  -3  -7 5926.02  955.45 
   4  -3  -7 7058.82 1050.58 
  -4   3   7 7549.94 1042.23 
  -4   3   7 6881.64 1026.06 
  -4   3   6  136.22  376.52 
   4  -3  -6  382.58  307.37 
   4  -3  -6  632.81  484.15 
  -4   3   6  641.85  365.38 
   4  -3  -5 1442.23  448.17 
   4  -3  -5  921.45  413.81 
  -4   3   5 2181.53  544.55 
  -4   3   5 1456.38  497.44 
  -4   3   4 4123.55  725.01 
   4  -3  -4 4894.76  774.47 
   4  -3  -3 15864.8  1327.8 
   4  -3  -2  292.10  332.88 
  -4   3   2  275.49  364.82 
   4  -3  -1 5335.77  754.99 
  -4   3   1 4261.88  695.66 
  -4   3   1 4851.13  785.88 
   4  -3   0 13947.5  1137.8 
  -4   3   0 13854.6  1241.5 
  -4   3   0 14282.2  1295.1 
   4  -3   1 2336.96  550.83 
  -4   3  -1 2985.47  506.23 
  -4   3  -1 3269.43  659.78 
   4  -3   1 2904.39  456.28 
  -4   3  -1 2824.78  600.43 
  -4   3  -2 -324.07  253.62 
   4  -3   2   45.82  260.47 
   4  -3   2   98.35  190.08 
  -4   3  -2  342.95  324.53 
  -4   3  -2   16.23  283.74 
  -4   3  -2  117.27  367.99 
   4  -3   3 10136.8  1086.9 
  -4   3  -3 8743.56 1095.85 
  -4   3  -3 9226.97 1017.41 
  -4   3  -3 10858.0  1152.3 
  -4   3  -3 10426.7  1081.3 
   4  -3   4 24570.6  1724.1 
  -4   3  -4 26184.7  1895.1 
  -4   3  -4 26493.5  1794.3 
   4  -3   4 25204.5  1610.1 
  -4   3  -4 24045.7  1718.1 
  -4   3  -4 25468.9  1686.2 
  -4   3  -5  484.38  362.48 
  -4   3  -5 1204.57  566.31 
  -4   3  -5  938.07  358.86 
   4  -3   5 1136.77  435.76 
  -4   3  -6 18965.9  1676.1 
  -4   3  -6 21398.2  1816.5 
   4  -3   6 19950.3  1572.9 
  -4   3  -6 22605.0  1713.8 
  -4   3  -7 1605.37  646.59 
  -4   3  -7 1134.36  586.73 
  -4   3  -7 1178.54  488.01 
   4  -3   7  835.40  160.51 
   4  -3   7  546.69  358.32 
   4  -3   7  782.29  159.51 
   4  -3   7 1130.28  190.70 
  -4   3  -8 18698.5  1805.3 
  -4   3  -8 18135.3  1797.6 
   4  -3   8 19568.1  1714.3 
  -4   3  -8 18398.5  1638.5 
   4  -3   8 17982.6   677.4 
   4  -3   8 17675.0   708.9 
   4  -3   8 19022.4   700.4 
  -4   3  -9 13430.4  1593.3 
   4  -3   9 13320.7  1429.9 
  -4   3  -9 14623.7  1510.5 
   4  -3   9 14920.3   642.4 
   4  -3   9 13972.4   620.7 
  -4   3  -9 14332.4  1576.7 
   4  -3   9 15413.9   686.6 
   4  -3   9 14645.9   625.5 
  -4   3 -10 -240.93  449.67 
  -4   3 -10  281.50  325.58 
   4  -3  10   24.60  109.00 
   4  -3  10   86.55  118.20 
   4  -3  10   64.91  130.64 
   4  -3  10  249.46  135.27 
  -4   3 -11  142.28  412.22 
  -4   3 -11  673.07  317.01 
   4  -3  11   47.23  129.28 
   4  -3  11   20.48  131.13 
   4  -3  11  -86.03  132.75 
  -4   3 -12 23093.8  2157.0 
  -4   3 -12 18876.2  1760.1 
   4  -3  12 20582.7   781.1 
   4  -3  12 21523.6   820.7 
   4  -3  12 19876.7   705.5 
   4  -3  13   32.56  140.48 
   4  -3  13    8.62   92.32 
   4  -3  14  101.88  170.69 
   4  -3  14   96.35   87.38 
   4  -3  15 1738.14  251.78 
   4  -3  16 -131.81  121.50 
   4  -3  17  -12.31   84.91 
  -4   3 -18  242.80   84.75 
   4  -3  18  209.08   70.87 
   4  -2 -21 3187.35  186.79 
   4  -2 -20 2033.78  188.78 
   4  -2 -19   31.41   95.13 
   4  -2 -18 1286.15  210.46 
   4  -2 -17 1782.21  249.95 
   4  -2 -17 1625.74  228.37 
   4  -2 -16 8945.81  521.73 
   4  -2 -16 9019.64  517.03 
   4  -2 -15   30.30  133.12 
   4  -2 -15  129.83  144.96 
   4  -2 -14 5234.14  413.17 
  -4   2  14 5079.62 1032.86 
   4  -2 -14 5479.95  430.65 
  -4   2  13 3766.66  991.75 
   4  -2 -13 3658.16  781.12 
  -4   2  13 5491.88 1049.94 
   4  -2 -13 3871.22  363.24 
   4  -2 -13 3717.68  352.54 
  -4   2  12  618.42  539.74 
   4  -2 -12  335.73  129.53 
   4  -2 -12 1152.39  433.03 
  -4   2  12 1272.67  525.09 
   4  -2 -12  856.41  189.73 
  -4   2  11 1730.56  805.76 
   4  -2 -11  840.43  167.43 
   4  -2 -11  988.61  366.06 
  -4   2  11  616.54  426.43 
  -4   2  11 1123.07  563.05 
   4  -2 -11  939.34  178.45 
   4  -2 -10 4845.94  373.17 
   4  -2 -10 5121.53  932.80 
  -4   2  10 4490.63  790.45 
  -4   2  10 4436.54  776.14 
   4  -2 -10 4756.03  370.30 
  -4   2   9 9146.31 1210.32 
  -4   2   9 8366.55 1178.12 
   4  -2  -9 10097.8  1212.9 
  -4   2   9 10002.5  1121.7 
  -4   2   9 10058.3  1165.3 
  -4   2   8 -370.86  502.73 
  -4   2   8  157.05  396.09 
   4  -2  -8  -12.01  337.52 
  -4   2   8   98.34  310.75 
  -4   2   8 -343.72  333.18 
  -4   2   7  -43.82  423.17 
   4  -2  -7  428.41  401.84 
  -4   2   7  457.76  361.86 
  -4   2   7   53.48  311.01 
  -4   2   6  182.96  338.01 
   4  -2  -6   92.38  316.19 
  -4   2   6  -28.91  366.53 
  -4   2   6 -190.18  271.69 
  -4   2   5 3932.06  734.12 
  -4   2   5 3114.95  587.81 
   4  -2  -5 3585.92  671.57 
   4  -2  -4 15061.1  1274.1 
  -4   2   4 15746.9  1270.1 
  -4   2   3 4253.89  556.78 
   4  -2  -3 4199.72  689.30 
  -4   2   3 4718.53  698.23 
   4  -2  -2 54076.3  2260.2 
  -4   2   2 53544.9  2037.8 
  -4   2   2 50186.7  2177.9 
  -4   2   1 1181.59  398.27 
   4  -2  -1  969.48  388.87 
  -4   2   1  303.71  310.56 
   4  -2   0 1801.29  409.67 
  -4   2   0 1817.94  462.92 
  -4   2   0 2054.15  457.18 
   4  -2   0 1618.54  290.18 
   4  -2   0 2246.33  467.88 
  -4   2  -1  296.84  210.06 
   4  -2   1  240.14  254.16 
  -4   2  -1  126.24  307.16 
   4  -2   1  -27.17  216.16 
   4  -2   1   62.31  121.60 
   4  -2   2 18792.3  1349.8 
   4  -2   2 21985.2  1345.8 
  -4   2  -2 21938.5  1413.8 
   4  -2   2 19565.7  1178.5 
  -4   2  -2 20529.6  1338.6 
  -4   2  -2 21313.6  1509.2 
  -4   2  -3 2032.77  480.29 
   4  -2   3 1579.53  361.81 
  -4   2  -3 1804.41  538.52 
   4  -2   3 1574.53  410.41 
  -4   2  -3  667.68  272.36 
   4  -2   3 1457.54  358.62 
  -4   2  -4 3172.41  692.63 
  -4   2  -4 2425.00  504.87 
   4  -2   4 3439.76  590.38 
   4  -2   4 2969.67  497.92 
  -4   2  -4 3322.35  631.08 
  -4   2  -5 7065.72  995.59 
  -4   2  -5 7794.71 1052.73 
   4  -2   5 6805.55  822.95 
  -4   2  -5 6710.98  841.05 
  -4   2  -6 3286.30  729.75 
  -4   2  -6 4163.76  843.54 
  -4   2  -6 3635.63  654.02 
   4  -2   6 4487.81  751.06 
  -4   2  -7  876.33  517.77 
  -4   2  -7  846.45  492.66 
  -4   2  -7  582.83  397.96 
   4  -2   7  137.00  238.08 
  -4   2  -8  741.89  433.15 
  -4   2  -8 1075.29  550.64 
  -4   2  -8 1140.00  456.46 
   4  -2   8  829.93  160.50 
   4  -2   8  539.32  269.80 
   4  -2   8  998.66  167.81 
   4  -2   8 1119.60  196.75 
  -4   2  -9  254.47  382.94 
  -4   2  -9  481.83  499.24 
   4  -2   9  490.13  140.89 
   4  -2   9  699.79  446.30 
   4  -2   9  891.46  182.39 
   4  -2   9  530.88  142.30 
  -4   2 -10 48629.3  3065.8 
  -4   2 -10 44041.5  2778.0 
   4  -2  10 50163.0  1176.0 
   4  -2  10 47757.6  1139.4 
   4  -2  10 48996.8  1144.2 
   4  -2  11 1508.63  238.64 
   4  -2  11 1228.84  204.66 
   4  -2  11 1595.45  226.78 
  -4   2 -12 4957.51 1079.07 
  -4   2 -12 4981.22  930.54 
   4  -2  12 4377.71  370.48 
   4  -2  12 4865.79  388.75 
   4  -2  12 4059.04  341.27 
  -4   2 -13 20779.9  1965.1 
  -4   2 -13 21166.5  1838.2 
   4  -2  13 19315.5   760.0 
   4  -2  13 19750.7   745.5 
   4  -2  13 20239.6   698.3 
  -4   2 -14 3527.81  857.09 
   4  -2  14 3940.39  357.01 
   4  -2  14 3526.05  321.51 
   4  -2  14 4125.29  313.73 
   4  -2  15 1121.73  213.49 
   4  -2  15 1150.40  201.97 
   4  -2  15 1467.81  237.71 
   4  -2  16  134.78  122.69 
   4  -2  17  110.72  103.03 
   4  -2  18 -167.27   90.29 
   4  -2  19  254.25   63.02 
   4  -1 -21  -80.99   70.05 
   4  -1 -20  752.64  128.63 
   4  -1 -19    2.86  114.93 
   4  -1 -18  910.34  186.45 
   4  -1 -17 -149.40  133.09 
   4  -1 -17  -57.08  152.69 
   4  -1 -16 2217.92  274.22 
   4  -1 -16 2150.04  293.04 
  -4   1  15 2281.10  712.99 
   4  -1 -15 1730.46  250.81 
   4  -1 -15 1967.59  281.33 
  -4   1  14 1655.51  680.55 
   4  -1 -14 1781.04  266.54 
   4  -1 -14 2079.68  296.50 
  -4   1  13 11862.5  1470.0 
   4  -1 -13 7626.07 1098.10 
  -4   1  13 11584.8  1437.3 
   4  -1 -13 10148.4   568.7 
   4  -1 -13 9838.33  497.97 
   4  -1 -13 9500.99  541.56 
  -4   1  12  369.76  581.86 
   4  -1 -12  726.91  142.29 
   4  -1 -12  -36.97  332.14 
  -4   1  12 1094.44  501.53 
   4  -1 -12  843.29  188.16 
   4  -1 -12  851.92  166.94 
  -4   1  11 17928.2  1743.9 
   4  -1 -11 15619.1  1502.0 
   4  -1 -11 16191.3   655.5 
  -4   1  11 17124.1  1531.3 
  -4   1  11 16352.3  1572.6 
   4  -1 -11 18714.1   720.7 
   4  -1 -11 16351.7   637.8 
   4  -1 -10 13468.3  1386.8 
  -4   1  10 13331.3  1339.6 
  -4   1  10 15277.0  1479.4 
  -4   1   9 1259.17  568.64 
   4  -1  -9 1439.42  479.61 
  -4   1   9 1413.10  517.30 
  -4   1   9 1565.30  526.32 
  -4   1   8 10743.2  1196.4 
  -4   1   8 11854.8  1333.1 
   4  -1  -8 10584.6  1166.6 
  -4   1   8 10806.2  1157.2 
  -4   1   8 10246.4  1130.7 
  -4   1   7  692.29  461.04 
  -4   1   7  475.72  387.91 
  -4   1   7 -168.37  321.51 
   4  -1  -7  346.75  421.60 
  -4   1   6 3118.72  687.86 
  -4   1   6 3087.28  578.90 
  -4   1   6 2960.50  611.44 
   4  -1  -6 3250.21  664.21 
   4  -1  -5 -298.99  391.19 
  -4   1   5   74.19  355.71 
  -4   1   5   41.72  246.71 
   4  -1  -4 3673.37  669.21 
  -4   1   4 3870.14  583.95 
  -4   1   4 3963.37  656.33 
  -4   1   4 3871.47  593.38 
   4  -1  -3 57660.6  2347.4 
  -4   1   3 56885.2  1827.2 
  -4   1   3 55222.2  2097.3 
  -4   1   3 57884.9  2007.5 
  -4   1   2 4754.63  585.65 
   4  -1  -2 5615.22  778.49 
  -4   1   2 4562.67  632.33 
   4  -1  -1 7762.46  846.92 
  -4   1   1 6670.50  746.17 
  -4   1   1 8089.60  864.14 
   4  -1  -1 8015.91  716.28 
   4  -1   0 230245.   4482. 
  -4   1   0 229170.   3880. 
   4  -1   0 231679.   3832. 
   4  -1   1 22698.6  1394.3 
  -4   1  -1 22307.9  1206.8 
   4  -1   1 22642.2  1047.9 
  -4   1  -1 21251.3  1169.5 
  -4   1  -1 21224.9  1232.7 
   4  -1   1 21703.1  1215.8 
  -4   1  -2 3494.95  595.34 
   4  -1   2 4387.59  641.51 
  -4   1  -2 4617.09  614.61 
   4  -1   2 4567.95  522.61 
   4  -1   2 4051.60  584.31 
  -4   1  -2 4171.60  557.03 
  -4   1  -2 4073.53  589.70 
  -4   1  -3 4891.49  716.69 
   4  -1   3 4174.11  633.05 
  -4   1  -3 4556.12  635.24 
   4  -1   3 4364.46  546.65 
  -4   1  -3 4252.71  558.34 
  -4   1  -4 3610.09  676.51 
  -4   1  -4 4201.79  647.36 
   4  -1   4 4122.19  586.31 
  -4   1  -4 4302.91  598.71 
   4  -1   4 4164.68  609.34 
   4  -1   5  -28.21  198.25 
  -4   1  -5  112.47  210.83 
  -4   1  -5 -128.14  326.70 
   4  -1   5   66.49  165.10 
  -4   1  -6 7710.37 1094.97 
   4  -1   6 8700.99  954.74 
  -4   1  -6 9883.36  975.36 
   4  -1   7 2038.46  510.78 
  -4   1  -7 2279.40  672.08 
  -4   1  -8 22017.8  1936.3 
   4  -1   8 23978.7  1762.9 
   4  -1   8 24900.9   769.1 
  -4   1  -9 40244.1  2675.9 
   4  -1   9 38145.5  2331.2 
   4  -1   9 39478.2   996.7 
   4  -1   9 36931.8   940.1 
   4  -1   9 40931.8  1016.0 
  -4   1 -10 19812.9  1959.8 
   4  -1  10 20417.2  1743.7 
   4  -1  10 20142.3   741.6 
   4  -1  10 19820.4   717.2 
   4  -1  10 20352.9   737.1 
  -4   1 -11 77434.7  3850.2 
  -4   1 -11 75788.7  3644.2 
   4  -1  11 81572.0  3587.7 
   4  -1  11 76902.7  1479.3 
   4  -1  11 76025.3  1449.9 
   4  -1  11 73425.3  1415.2 
  -4   1 -12 1154.14  541.57 
  -4   1 -12  611.49  302.00 
   4  -1  12  865.48  194.50 
   4  -1  12 1073.49  211.79 
   4  -1  12  885.47  177.46 
  -4   1 -13  320.90  341.31 
  -4   1 -13 -384.94  231.74 
   4  -1  13  321.67  166.99 
   4  -1  13   64.90  132.64 
   4  -1  13  262.79  134.04 
  -4   1 -14 2596.64  768.95 
  -4   1 -14 3379.28  715.86 
   4  -1  14 2568.50  297.89 
   4  -1  14 2487.28  274.61 
   4  -1  14 2877.77  265.46 
   4  -1  15  -25.12  146.65 
   4  -1  15  -66.93  118.47 
   4  -1  15   -2.25   72.19 
   4  -1  16    4.65  112.35 
   4  -1  16   65.24  110.82 
   4  -1  17 2450.77  226.81 
   4  -1  17 2698.42  235.65 
   4  -1  17 2662.98  248.40 
   4  -1  18 1969.42  188.49 
   4  -1  19 1493.53  127.97 
   4   0 -21 9215.70  328.79 
   4   0 -20  398.89  111.15 
   4   0 -19 11092.6   482.1 
   4   0 -18  579.78  145.01 
   4   0 -17  488.36  156.95 
   4   0 -16  140.11  117.18 
   4   0 -16 -120.98  168.24 
   4   0 -15 3802.42  359.00 
   4   0 -15 3950.35  387.19 
  -4   0  14 25659.7  2134.3 
  -4   0  14 22804.1  1732.5 
   4   0 -14 23868.0   881.7 
   4   0 -14 22688.0   781.1 
   4   0 -14 22688.5   817.4 
   4   0 -13 4066.70  344.79 
  -4   0  13 4789.97 1015.55 
  -4   0  13 4271.91  809.61 
   4   0 -13 3860.33  363.56 
   4   0 -13 4178.40  345.61 
   4   0 -12  123.24   86.51 
   4   0 -12 -175.19  327.61 
  -4   0  12   20.15  550.29 
   4   0 -12  287.78  125.65 
   4   0 -12  199.12  106.50 
  -4   0  12  935.07  697.38 
   4   0 -11 28075.7  1952.1 
  -4   0  11 33197.8  2225.0 
   4   0 -11 32623.7   949.4 
   4   0 -11 31542.8   905.2 
  -4   0  11 34070.5  2351.0 
   4   0 -10 40690.3  2310.4 
  -4   0  10 43656.9  2584.1 
  -4   0  10 44733.3  2465.3 
  -4   0  10 47649.1  2549.9 
   4   0  -9 3012.92  655.32 
  -4   0   9 3801.83  745.98 
  -4   0   9 3958.74  727.31 
  -4   0   8 24901.4  1637.3 
   4   0  -8 22605.2  1641.8 
  -4   0   8 22520.8  1669.1 
  -4   0   8 24937.1  1678.9 
  -4   0   8 21980.9  1681.3 
   4   0  -7 2746.87  567.74 
  -4   0   7 3227.95  682.63 
  -4   0   7 3766.15  692.23 
  -4   0   7 2871.65  582.40 
  -4   0   7 3395.23  614.02 
  -4   0   7 3782.24  748.64 
   4   0  -7 3375.59  483.49 
   4   0  -6 4443.40  705.01 
  -4   0   6 3837.69  659.53 
  -4   0   6 3924.72  653.94 
   4   0  -6 4060.13  554.15 
  -4   0   6 4281.67  672.02 
   4   0  -5 12588.5  1157.7 
  -4   0   5 12089.6  1075.0 
   4   0  -5 13919.0  1035.7 
  -4   0   5 12139.5  1040.2 
   4   0  -4 47887.5  2159.2 
  -4   0   4 44039.1  1718.1 
  -4   0   4 44625.7  1989.9 
  -4   0   4 43223.2  1777.6 
   4   0  -4 44259.3  1840.2 
   4   0  -3 4811.23  715.28 
  -4   0   3 4952.37  579.26 
  -4   0   3 4986.54  569.18 
   4   0  -3 4649.79  613.81 
   4   0  -2 172369.   4009. 
  -4   0   2 181970.   3071. 
   4   0  -2 177174.   3705. 
   4   0  -1 15986.1   811.1 
  -4   0   1 16325.5   831.4 
   4   0  -1 14999.3  1142.5 
   4   0  -1 15570.5  1235.0 
   4   0   0 15473.5  1215.6 
  -4   0   0 14364.8   828.7 
   4   0   0 14544.8  1117.1 
   4   0   1 33990.4  1769.6 
  -4   0  -1 32600.4  1268.8 
  -4   0  -1 32614.0  1705.5 
   4   0   1 34315.1  1767.5 
   4   0   2 8235.60  897.02 
  -4   0  -2 7075.33  805.47 
  -4   0  -2 8093.20  658.36 
   4   0   2 8574.54  679.41 
  -4   0  -2 7285.60  847.65 
   4   0   2 8807.78  905.65 
   4   0   3 3397.07  601.87 
  -4   0  -3 2704.52  576.53 
   4   0   3 3545.27  479.00 
  -4   0  -3 3079.89  440.19 
  -4   0  -3 2673.79  537.75 
   4   0   3 3146.38  602.82 
   4   0   4 2510.21  517.39 
  -4   0  -4 3129.89  610.15 
  -4   0  -4 3321.90  486.10 
   4   0   4 2418.91  456.67 
  -4   0  -5 22076.6  1627.8 
   4   0   5 22905.4  1437.4 
  -4   0  -6  271.73  302.47 
   4   0   6  139.04  266.12 
  -4   0  -7 22372.2  1826.2 
   4   0   7 21425.3  1574.4 
   4   0   8 5834.27  885.10 
  -4   0  -8 4707.68  930.25 
  -4   0  -9 30179.5  2300.7 
   4   0   9 29401.0  2030.5 
   4   0   9 27325.8   802.3 
   4   0   9 27908.5   852.1 
  -4   0 -10  129.32  451.90 
   4   0  10  352.77  131.30 
  -4   0 -11 1766.24  580.83 
   4   0  11 2399.19  267.60 
   4   0  11 1582.38  505.41 
   4   0  11 1900.14  248.82 
  -4   0 -12 1879.67  572.85 
   4   0  12 1767.69  240.35 
   4   0  12 2146.32  256.86 
   4   0  13   76.39  125.33 
   4   0  13 -101.32  126.12 
  -4   0 -13  433.28  492.28 
   4   0  13   64.17  117.28 
   4   0  14  112.05  129.83 
   4   0  14  232.50  130.89 
   4   0  14  -16.47  103.00 
   4   0  15 2180.14  270.33 
   4   0  15 2299.26  258.50 
   4   0  15 2070.75  216.39 
   4   0  16  364.43  133.41 
   4   0  16  372.45  137.04 
   4   0  17  -96.37  116.82 
   4   0  17   28.59   89.34 
   4   0  18   48.90   80.01 
   4   0  18   13.20   73.94 
   4   0  18  -17.15   76.00 
   4   0  19 2576.51  162.17 
   4   1 -21 20123.7   470.9 
   4   1 -21 20541.6   445.5 
   4   1 -20 1842.24  177.09 
   4   1 -19 1694.77  203.16 
   4   1 -18   -1.80   94.94 
   4   1 -17 5176.80  371.01 
   4   1 -16 4961.83  373.95 
   4   1 -15 4588.09  369.68 
   4   1 -15 5062.81  370.12 
   4   1 -14 73313.0  1417.5 
  -4  -1  14 73823.4  3220.1 
   4   1 -14 72922.3  1575.1 
   4   1 -14 73907.6  1420.4 
  -4  -1  13 2942.85  788.11 
  -4  -1  13 2423.97  592.56 
  -4  -1  13 3032.59  717.72 
   4   1 -13 3611.83  350.10 
   4   1 -13 2925.89  313.98 
   4   1 -13 3401.22  311.41 
  -4  -1  12 -333.31  447.60 
  -4  -1  12  466.93  367.54 
   4   1 -12  271.32  143.11 
   4   1 -12  180.86  118.01 
  -4  -1  11 3761.97  883.00 
   4   1 -11 3885.71  724.86 
   4   1 -11 4337.95  350.63 
   4   1 -11 3775.13  318.16 
  -4  -1  10 1630.46  575.09 
   4   1 -10 2188.82  533.73 
   4   1  -9  551.20  357.13 
  -4  -1   9  412.68  457.85 
  -4  -1   9 -119.51  422.70 
   4   1  -8 4509.24  724.42 
  -4  -1   8 4840.43  825.97 
   4   1  -8 4455.84  752.62 
  -4  -1   7 16928.7  1192.1 
   4   1  -7 15671.8  1321.2 
  -4  -1   7 13643.3  1284.9 
   4   1  -7 16584.2  1334.9 
  -4  -1   7 17360.8  1451.2 
   4   1  -7 16793.2  1144.3 
  -4  -1   6 11620.5   942.9 
   4   1  -6 10377.4  1082.6 
  -4  -1   6 11047.7  1123.1 
  -4  -1   6 9898.69 1075.04 
  -4  -1   6 9567.61  986.24 
   4   1  -6 10394.4   927.1 
  -4  -1   5 5863.12  659.20 
   4   1  -5 5037.70  766.61 
  -4  -1   5 5473.15  780.18 
  -4  -1   5 4715.99  685.39 
   4   1  -5 4600.31  638.24 
   4   1  -4   15.50  292.85 
  -4  -1   4  118.20  110.82 
  -4  -1   4 -100.62  229.29 
   4   1  -4   92.46  246.54 
   4   1  -3 5941.00  786.95 
  -4  -1   3 6286.86  620.51 
  -4  -1   3 5363.28  665.25 
  -4  -1   3 6018.98  603.33 
   4   1  -3 5138.20  725.37 
   4   1  -2 37107.1  1913.4 
  -4  -1   2 38676.6  1384.9 
   4   1  -2 37057.9  1847.8 
   4   1  -1 52369.5  2263.9 
  -4  -1   1 52432.3  1672.4 
   4   1  -1 50160.7  2155.8 
   4   1   0 10228.2  1044.4 
   4   1   0 11127.6  1027.1 
   4   1   1 63067.1  2512.3 
  -4  -1  -1 63251.5  2497.6 
   4   1   1 67145.2  2497.8 
   4   1   2  361.81  294.97 
  -4  -1  -2  224.41  159.17 
  -4  -1  -2  372.05  274.86 
   4   1   2  151.96  303.39 
   4   1   3 2313.44  547.05 
  -4  -1  -3 3042.00  480.18 
  -4  -1  -3 2894.42  633.55 
   4   1   3 2630.25  410.35 
   4   1   3 2701.43  540.96 
  -4  -1  -4  221.95  326.02 
  -4  -1  -4  293.47  319.87 
   4   1   4  -18.56  146.21 
   4   1   4   34.91  253.58 
  -4  -1  -5 6340.06  956.99 
   4   1   5 5396.05  714.67 
   4   1   5 5352.44  755.26 
  -4  -1  -6  963.19  553.17 
   4   1   6 1011.86  339.84 
  -4  -1  -7 10855.8  1293.3 
   4   1   7 11861.9  1180.9 
  -4  -1  -8 6946.90 1120.90 
   4   1   8 6276.65  956.97 
   4   1   8 7789.61  445.47 
   4   1   8 7974.29  452.80 
  -4  -1  -9  233.60  432.38 
   4   1   9  -81.65  116.21 
   4   1   9  129.45  297.45 
   4   1   9  165.19  108.25 
  -4  -1 -10 3391.15  967.57 
   4   1  10 2501.45  260.88 
   4   1  10 2499.32  285.90 
   4   1  10 2762.71  300.63 
   4   1  10 1531.11  483.48 
   4   1  11 5671.22  394.40 
  -4  -1 -11 5992.29 1132.03 
   4   1  11 5991.42  425.02 
  -4  -1 -12 3757.44  896.59 
   4   1  12 4017.78  347.11 
   4   1  12 3810.79  344.98 
   4   1  13  531.14  159.34 
   4   1  13  243.25  113.90 
   4   1  14 6749.50  428.00 
   4   1  14 6056.07  390.02 
   4   1  15 1128.38  212.05 
   4   1  15 1115.77  182.69 
   4   1  15  806.92  143.06 
   4   1  16 1078.76  189.19 
   4   1  16  944.24  161.29 
   4   1  16 1221.74  153.55 
   4   1  17 5745.16  329.43 
   4   1  17 5520.74  312.93 
   4   1  18 11916.3   392.4 
   4   1  18 11864.2   379.4 
   4   2 -21  253.27   77.75 
   4   2 -20 4996.91  250.27 
   4   2 -20 5334.99  257.57 
   4   2 -19 1888.83  192.76 
   4   2 -19 1621.01  191.69 
   4   2 -18  283.76  110.16 
   4   2 -17 3132.13  280.41 
   4   2 -17 3411.87  274.76 
   4   2 -16 15502.5   628.3 
   4   2 -16 16085.2   625.6 
   4   2 -15 18452.9   696.5 
  -4  -2  15 18701.4  1639.2 
   4   2 -15 17443.3   690.8 
   4   2 -14 5636.63  391.58 
  -4  -2  14 6872.02 1011.95 
   4   2 -14 5637.09  418.91 
  -4  -2  13 2326.65  620.69 
   4   2 -13 2680.16  302.55 
  -4  -2  12 -151.05  314.90 
  -4  -2  12  115.31  408.62 
   4   2 -12   75.15  128.36 
   4   2 -12  139.44  133.45 
   4   2 -12  411.98  430.36 
  -4  -2  11 27963.9  2005.6 
   4   2 -11 26263.8  2066.9 
  -4  -2  11 24411.5  1889.8 
   4   2 -11 25457.8   845.7 
   4   2 -11 25301.3   856.7 
  -4  -2  10 8647.50 1128.30 
   4   2 -10 9402.77 1176.74 
  -4  -2  10 6998.56 1005.31 
   4   2 -10 8522.00  471.56 
   4   2 -10 9672.22  519.31 
   4   2  -9 2319.37  532.53 
   4   2  -9 2351.18  597.41 
  -4  -2   9 2906.23  714.14 
   4   2  -8 3123.36  602.23 
  -4  -2   8 3932.28  760.29 
   4   2  -8 3077.28  614.98 
  -4  -2   8 4069.49  742.40 
   4   2  -8 3867.78  620.97 
   4   2  -7 2034.85  497.30 
  -4  -2   7 1640.86  483.62 
   4   2  -7 2294.88  516.67 
  -4  -2   7 2419.98  624.64 
   4   2  -7 2347.92  495.05 
   4   2  -6  999.73  348.92 
   4   2  -6  554.34  309.45 
  -4  -2   6  674.80  399.09 
   4   2  -6  939.85  335.11 
   4   2  -5 2636.76  511.36 
  -4  -2   5 2410.49  590.22 
  -4  -2   5 2530.43  492.20 
   4   2  -5 2431.50  590.41 
   4   2  -5 2583.73  537.36 
   4   2  -4 2917.08  612.08 
  -4  -2   4 1324.49  428.07 
  -4  -2   4 2332.32  430.43 
   4   2  -4 3066.62  512.62 
   4   2  -4 2786.28  557.82 
   4   2  -3  211.23  313.96 
  -4  -2   3  -31.43  247.35 
  -4  -2   3  224.08  211.48 
  -4  -2   3 -134.71  127.79 
   4   2  -3  211.77  105.59 
   4   2  -3  137.06  260.80 
   4   2  -2 1471.82  447.41 
  -4  -2   2 1586.09  429.72 
  -4  -2   2 1337.49  308.64 
  -4  -2   2 1209.80  310.04 
   4   2  -2 1747.22  499.95 
   4   2  -1 6071.40  876.39 
  -4  -2   1 6225.02  691.13 
   4   2  -1 6061.81  842.47 
   4   2   0 25260.7  1676.0 
  -4  -2   0 26330.4  1438.0 
   4   2   0 25875.7  1644.7 
   4   2   1 13404.7  1256.9 
  -4  -2  -1 12256.9  1053.4 
   4   2   1 12463.8  1157.7 
   4   2   2  554.05  388.91 
  -4  -2  -2  292.82  170.56 
  -4  -2  -2  843.78  406.20 
   4   2   2  286.05  252.64 
  -4  -2  -3 5940.73  714.87 
  -4  -2  -3 6196.07  921.03 
   4   2   3 7214.88  899.47 
  -4  -2  -4  -99.59  365.05 
  -4  -2  -4  102.42  206.41 
   4   2   4   17.92  269.42 
  -4  -2  -5 -219.32  268.43 
  -4  -2  -5   24.91  284.11 
   4   2   5  -13.94  293.31 
  -4  -2  -6 2889.95  739.75 
   4   2   6 3038.15  619.85 
  -4  -2  -7 18081.8  1727.5 
   4   2   7 16646.3  1358.9 
  -4  -2  -8 -182.46  467.86 
   4   2   8  141.71  112.05 
   4   2   8  -49.52   89.60 
   4   2   8  -33.05  110.70 
  -4  -2  -9 1848.29  682.80 
   4   2   9 1736.57  227.55 
   4   2   9 2362.12  273.90 
  -4  -2 -10   52.10  485.03 
   4   2  10  466.61  162.00 
   4   2  10  184.72  120.41 
  -4  -2 -11  536.55  489.57 
   4   2  11  315.11  158.65 
   4   2  11  226.97  141.58 
   4   2  12   67.85  129.22 
   4   2  12  168.74  129.48 
   4   2  13  209.86  113.45 
   4   2  13  298.40  142.82 
  -4  -2 -14 -372.94  512.60 
   4   2  14  143.40  113.00 
   4   2  14   65.41   97.19 
   4   2  15 13069.5   533.8 
   4   2  15 12306.8   492.9 
   4   2  16 10280.5   466.6 
   4   2  16 10667.2   445.2 
   4   2  16 10492.2   391.9 
   4   2  17 6946.39  338.10 
   4   2  17 6549.33  308.66 
   4   2  18  667.41  103.60 
   4   2  18  550.35   84.93 
   4   3 -20 1233.31  149.89 
   4   3 -19 3846.42  283.00 
   4   3 -18  155.70   85.51 
   4   3 -17 1135.26  162.53 
   4   3 -17  997.27  158.40 
   4   3 -16 1852.58  239.42 
   4   3 -16 1959.14  236.43 
  -4  -3  15 4907.84  845.09 
   4   3 -15 3985.00  347.92 
   4   3 -15 3825.94  346.99 
   4   3 -14  596.09  169.40 
  -4  -3  14  546.23  293.90 
  -4  -3  14  -50.14  266.54 
   4   3 -14  580.98  191.68 
  -4  -3  13  414.61  408.46 
   4   3 -13  744.95  197.27 
  -4  -3  12 28995.5  2155.4 
  -4  -3  12 28120.7  2135.8 
   4   3 -12 27538.4   923.1 
   4   3 -12 29730.7  2310.9 
   4   3 -11 9021.71 1250.37 
  -4  -3  11 8695.52 1192.30 
   4   3 -11 8465.19  511.69 
   4   3 -11 8094.63  503.86 
  -4  -3  10 4666.54  939.85 
   4   3 -10 3620.14  346.16 
   4   3 -10 3866.55  349.18 
   4   3 -10 4316.18  892.24 
   4   3  -9 6821.50  449.90 
  -4  -3   9 7890.48 1052.16 
   4   3  -9 7203.81 1027.85 
   4   3  -9 7139.85  450.08 
  -4  -3   8 -397.93  368.65 
   4   3  -8  247.09  213.32 
   4   3  -8  -47.34  238.60 
   4   3  -7 2371.57  564.45 
  -4  -3   7 2727.25  643.07 
   4   3  -7 2175.73  577.44 
   4   3  -7 2099.12  520.85 
   4   3  -6  572.58  298.33 
   4   3  -6  325.99  190.12 
  -4  -3   6  831.07  484.56 
   4   3  -6  606.80  711.66 
   4   3  -5 3388.05  584.72 
   4   3  -5 2887.47  655.50 
  -4  -3   5 2900.79  664.67 
   4   3  -5 3121.17  658.36 
   4   3  -4 3457.66  667.73 
  -4  -3   4 3176.01  647.17 
   4   3  -4 3199.18  537.74 
  -4  -3   4 3807.58  613.30 
  -4  -3   4 3462.53  566.98 
   4   3  -4 3576.12  693.97 
  -4  -3   3 53247.6  2352.9 
  -4  -3   3 58469.5  2266.2 
  -4  -3   3 56660.6  2654.9 
  -4  -3   3 58219.1  2256.3 
   4   3  -3 53362.4  2512.8 
   4   3  -3 57549.8  2593.3 
   4   3  -2 5216.97  825.74 
  -4  -3   2 5155.11  722.98 
  -4  -3   2 5718.30  698.17 
  -4  -3   2 4843.62  783.69 
   4   3  -2 5416.11  823.95 
  -4  -3   1 2388.88  484.50 
   4   3  -1 2668.19  655.44 
  -4  -3   1 3241.12  525.17 
  -4  -3   1 3174.87  629.10 
  -4  -3   1 3512.80  636.55 
   4   3  -1 2752.46  598.35 
  -4  -3   0 1990.00  373.28 
  -4  -3   0 2916.63  584.28 
  -4  -3   0 2389.87  554.64 
  -4  -3   0 1857.06  449.18 
   4   3   0 2003.72  559.71 
  -4  -3  -1   16.74  192.48 
  -4  -3  -1   83.07  265.76 
  -4  -3  -1  562.52  363.34 
  -4  -3  -1  -61.48  429.61 
   4   3   1   13.72  263.32 
  -4  -3  -2  385.31  222.09 
  -4  -3  -2  564.02  291.25 
  -4  -3  -2  433.41  379.39 
  -4  -3  -2  315.32  379.66 
   4   3   2  546.03  299.21 
  -4  -3  -3 50818.6  2526.3 
  -4  -3  -3 51584.0  2707.3 
   4   3   3 47433.3  2412.2 
  -4  -3  -4 1396.82  505.14 
  -4  -3  -4 1954.60  594.66 
   4   3   4 1742.64  469.69 
  -4  -3  -5 -323.04  491.45 
  -4  -3  -5 -213.44  280.94 
   4   3   5 -179.36  250.55 
  -4  -3  -6 11836.2  1251.8 
   4   3   6 10852.2   500.0 
   4   3   6 11740.6   573.0 
   4   3   6 11639.4   534.9 
   4   3   6 10661.7  1132.1 
   4   3   6 11826.0   631.0 
  -4  -3  -7 6959.19 1162.33 
   4   3   7 6991.03  403.54 
   4   3   7 8210.26  487.10 
   4   3   7 7277.99  453.07 
   4   3   7 6200.89  850.83 
  -4  -3  -8 6658.58 1178.67 
   4   3   8 6638.48  437.13 
  -4  -3  -9  949.76  727.14 
   4   3   9  374.96  146.22 
  -4  -3 -10  837.87  539.52 
   4   3  10 1281.75  228.59 
   4   3  10 1459.21  241.51 
  -4  -3 -11 -163.06  466.50 
   4   3  11  102.33  130.77 
   4   3  11  213.54  163.32 
  -4  -3 -12 6282.48 1071.78 
   4   3  12 6595.26  463.09 
   4   3  12 6193.56  427.97 
  -4  -3 -13  405.76  340.55 
   4   3  13   49.20  133.58 
   4   3  13  141.26  119.32 
   4   3  14 1910.05  214.33 
   4   3  14 1737.47  222.33 
   4   3  15 2000.51  206.36 
   4   3  15 1838.58  195.41 
   4   3  16 4214.69  278.67 
   4   3  16 4411.24  265.30 
   4   3  16 4195.91  236.75 
   4   3  17  807.47  117.99 
   4   3  17  880.89  109.62 
   4   3  18  -12.22   45.60 
   4   4 -20   19.95   54.86 
   4   4 -20   72.55   55.44 
   4   4 -19 1872.77  186.14 
   4   4 -18  205.79  135.30 
   4   4 -17 2124.18  253.55 
   4   4 -17 1906.95  200.14 
   4   4 -16  412.20  169.62 
   4   4 -16  349.39  138.94 
   4   4 -15 2298.53  306.07 
   4   4 -15 1921.65  258.83 
  -4  -4  14 -102.41  382.48 
   4   4 -14  -41.22  139.21 
  -4  -4  13 1103.40  474.65 
   4   4 -13  728.13  212.82 
  -4  -4  12  -96.54  391.06 
  -4  -4  12  714.29  390.53 
  -4  -4  12  -21.18  428.62 
   4   4 -12    0.62  141.49 
  -4  -4  11 7027.87 1108.88 
  -4  -4  11 6906.93 1087.90 
  -4  -4  11 5805.01  963.51 
   4   4 -11 7289.09  507.68 
   4   4 -10 19306.1  1786.2 
  -4  -4  10 21090.4  1903.5 
  -4  -4  10 21308.6  1906.2 
  -4  -4  10 20781.6  1880.0 
   4   4 -10 19044.4   789.8 
   4   4  -9 3720.65  346.02 
   4   4  -9 3392.20  727.18 
  -4  -4   9 4501.48  978.76 
  -4  -4   9 2846.82  741.73 
   4   4  -9 3440.06  356.46 
  -4  -4   9 4945.96  929.38 
  -4  -4   8  -66.36  506.26 
   4   4  -8  182.87  135.44 
  -4  -4   8 -546.91  456.28 
  -4  -4   8  386.34  338.57 
   4   4  -8  166.31  138.72 
   4   4  -8 -631.21  535.13 
   4   4  -8 -399.63  387.06 
   4   4  -7 14180.3   630.9 
  -4  -4   7 14798.8  1559.4 
  -4  -4   7 14468.3  1467.6 
  -4  -4   7 14222.1  1555.4 
   4   4  -7 15643.8   657.9 
   4   4  -7 15852.7  1473.8 
   4   4  -7 13478.3  1346.4 
  -4  -4   6   31.17  335.07 
  -4  -4   6 -408.02  470.27 
   4   4  -6  109.43   99.94 
  -4  -4   6  334.52  346.61 
   4   4  -6  189.74   95.81 
   4   4  -6  343.71  338.63 
   4   4  -6 -299.32  377.02 
   4   4  -5   55.46  324.82 
  -4  -4   5  -77.12  395.00 
  -4  -4   5  -93.54  357.20 
  -4  -4   5   83.84  406.46 
  -4  -4   5  214.21  212.32 
  -4  -4   4  688.27  485.40 
  -4  -4   4  -85.82  369.08 
  -4  -4   4  363.04  322.03 
  -4  -4   4  119.15  349.51 
   4   4  -4 -114.91  264.84 
  -4  -4   3  760.14  468.39 
  -4  -4   3 -138.92  372.12 
  -4  -4   3  169.94  264.09 
  -4  -4   3 -330.31  423.00 
   4   4  -3 -659.28  393.28 
  -4  -4   2 1674.09  546.03 
  -4  -4   2  748.37  376.42 
  -4  -4   2 1051.60  483.87 
   4   4  -2 1124.67  503.87 
  -4  -4   1 -163.38  307.52 
  -4  -4   1 -214.41  300.14 
  -4  -4   1 -196.36  317.47 
  -4  -4   1  138.86  328.28 
  -4  -4   1 -176.00  300.53 
   4   4  -1  229.08  380.52 
  -4  -4   0 5155.77  831.98 
  -4  -4   0 4998.10  667.65 
  -4  -4   0 5280.40  850.81 
  -4  -4   0 6156.42  917.55 
  -4  -4   0 4535.00  749.22 
   4   4   0 5529.75  920.08 
  -4  -4  -1 67041.5  2683.7 
  -4  -4  -1 71445.2  2846.9 
  -4  -4  -1 68876.6  3038.4 
  -4  -4  -1 72423.3  3307.7 
   4   4   1 73753.4  3231.8 
  -4  -4  -2 8181.82  964.57 
  -4  -4  -2 9523.68 1146.58 
  -4  -4  -2 9495.56 1241.53 
   4   4   2 8691.02 1097.24 
  -4  -4  -3 25790.3  1983.7 
  -4  -4  -3 27017.2  2027.3 
  -4  -4  -3 27899.9  2126.9 
   4   4   3 26080.1   791.5 
   4   4   3 25401.1   845.1 
   4   4   3 25783.4  1884.0 
   4   4   3 26260.3   875.5 
   4   4   4   61.63  155.06 
  -4  -4  -4   47.91  440.16 
   4   4   4  -19.49   85.94 
   4   4   4   17.09  134.62 
  -4  -4  -4  116.30  316.35 
   4   4   4   49.73  268.02 
  -4  -4  -5 3725.47  827.78 
  -4  -4  -5 3852.13  850.79 
  -4  -4  -5 5528.39  991.19 
   4   4   5 4558.27  347.58 
   4   4   5 5301.58  404.76 
   4   4   5 5355.37  878.20 
  -4  -4  -6 1704.18  470.67 
  -4  -4  -6 2322.17  668.76 
   4   4   6 2126.02  252.77 
   4   4   6 2220.29  269.09 
   4   4   6 2183.83  539.23 
  -4  -4  -7 1014.28  339.22 
  -4  -4  -7 1213.20  554.39 
   4   4   7 1069.97  191.27 
   4   4   7 1320.05  228.90 
   4   4   7 1035.81  189.16 
  -4  -4  -8 4224.02  960.91 
   4   4   8 3040.60  291.72 
   4   4   8 3428.29  336.62 
   4   4   8 3865.45  346.60 
  -4  -4  -9  544.04  530.54 
   4   4   9  -12.95  127.45 
  -4  -4 -10 25530.5  2224.6 
   4   4  10 26049.2   895.2 
   4   4  11  520.54  184.61 
   4   4  11  467.15  148.01 
  -4  -4 -12 7744.90 1157.30 
   4   4  12 8992.94  518.33 
   4   4  12 8574.64  481.16 
   4   4  13 1528.81  223.11 
   4   4  13 1624.00  216.50 
   4   4  14  273.12  102.05 
   4   4  14  399.82  125.96 
   4   4  15 1176.95  144.51 
   4   4  15 1059.08  143.83 
   4   4  16  137.91   77.10 
   4   4  16  256.58   70.94 
   4   4  16   72.65   48.89 
   4   4  17  463.23   79.05 
   4   5 -19  -30.30   63.24 
   4   5 -19   58.70   52.25 
   4   5 -18  702.45  135.34 
   4   5 -18  822.92  130.51 
   4   5 -17 4039.03  286.45 
   4   5 -17 4359.45  307.87 
   4   5 -16  101.39  135.94 
   4   5 -16  211.64  123.35 
   4   5 -15  719.65  193.17 
   4   5 -15  819.18  161.95 
   4   5 -14  579.05  185.93 
   4   5 -14  839.47  202.48 
  -4  -5  13  928.49  526.37 
  -4  -5  13  957.84  362.44 
   4   5 -13   30.97  162.82 
   4   5 -13  -83.01  158.42 
  -4  -5  12 2353.21  701.70 
  -4  -5  12 1536.41  527.58 
   4   5 -12 1874.27  285.24 
   4   5 -12 1536.59  255.68 
  -4  -5  11  264.93  444.40 
  -4  -5  11 -193.56  468.73 
   4   5 -11  -19.65  175.83 
   4   5 -11  314.25  202.28 
  -4  -5  10 9223.97 1343.34 
   4   5 -10 9434.33  579.35 
  -4  -5  10 9865.75 1351.77 
   4   5 -10 7986.71  542.20 
  -4  -5   9 81342.7  3800.8 
   4   5  -9 77677.9  1608.8 
  -4  -5   9 78333.1  3765.0 
  -4  -5   9 86307.3  3933.5 
   4   5  -9 75617.7  1563.6 
  -4  -5   8  362.25  396.41 
  -4  -5   8  218.46  475.68 
   4   5  -8  214.18  150.32 
  -4  -5   8  410.42  298.93 
   4   5  -8  159.63  103.26 
   4   5  -8  145.70  146.88 
  -4  -5   7 19042.1  1833.4 
   4   5  -7 19155.2   776.5 
  -4  -5   7 20631.7  1913.3 
   4   5  -7 18189.7   705.2 
  -4  -5   7 21420.6  1989.5 
   4   5  -7 20803.0   783.8 
   4   5  -7 20319.2  1763.4 
   4   5  -6  629.33  477.56 
  -4  -5   6  725.40  575.20 
  -4  -5   6  551.70  567.50 
   4   5  -6   53.67  132.80 
  -4  -5   6  926.32  579.41 
   4   5  -6  154.38   97.28 
   4   5  -6  150.74  114.04 
   4   5  -5 1279.67  514.29 
   4   5  -5 1146.40  208.74 
  -4  -5   5 1909.48  664.22 
   4   5  -5 1673.00  220.29 
  -4  -5   5 1672.69  562.22 
   4   5  -5 1249.66  210.97 
  -4  -5   5  919.07  372.32 
  -4  -5   5 1231.50  653.92 
  -4  -5   4 9283.25 1218.34 
   4   5  -4 10452.3   554.6 
  -4  -5   4 11669.6  1385.7 
  -4  -5   4 10494.5  1353.2 
  -4  -5   4 12654.3  1294.4 
   4   5  -4 11398.0   548.8 
   4   5  -4 10621.3   474.0 
   4   5  -4 11216.7  1349.7 
   4   5  -3  460.37  406.66 
  -4  -5   3  -96.81  464.31 
   4   5  -3   15.13   90.56 
  -4  -5   3   29.59  333.33 
  -4  -5   3    1.40  267.63 
  -4  -5   3  239.64  400.02 
   4   5  -3   -0.72   82.42 
   4   5  -3  217.03  108.28 
  -4  -5   2 1856.95  556.22 
  -4  -5   2 1453.95  598.25 
   4   5  -2 1856.85  226.18 
  -4  -5   2 2523.59  670.95 
  -4  -5   2 1768.33  593.14 
   4   5  -2 1668.41  208.57 
   4   5  -2 1767.15  566.70 
  -4  -5   1 15584.1  1438.6 
   4   5  -1 15049.1   629.5 
  -4  -5   1 16669.9  1591.3 
  -4  -5   1 14891.2  1543.3 
   4   5  -1 14526.2   593.5 
   4   5  -1 16977.3  1640.7 
  -4  -5   0 4191.06  731.36 
   4   5   0 3828.82  321.42 
  -4  -5   0 4422.59  817.97 
  -4  -5   0 3528.74  742.41 
   4   5   0 4002.86  323.40 
   4   5   0 4237.71  371.04 
   4   5   0 3549.39  315.53 
   4   5   0 2413.86  615.91 
   4   5   1   42.65  129.22 
   4   5   1  135.34  113.32 
  -4  -5  -1  471.13  411.64 
   4   5   1 -177.44  117.20 
   4   5   1   88.79  127.40 
   4   5   1 -251.37  417.32 
  -4  -5  -2 5867.83 1113.69 
  -4  -5  -2 6139.03 1018.94 
  -4  -5  -2 5959.91  980.40 
   4   5   2 5485.01  401.71 
   4   5   2 5670.59  426.16 
   4   5   2 8085.05 1150.03 
   4   5   2 5944.75  432.46 
  -4  -5  -3 5941.21 1070.93 
  -4  -5  -3 5641.63  998.86 
  -4  -5  -3 6882.35 1160.40 
   4   5   3 6983.72  440.28 
   4   5   3 6725.94  475.21 
   4   5   3 6873.33 1036.27 
   4   5   3 7046.63  486.86 
  -4  -5  -4 2051.47  582.81 
  -4  -5  -4 3129.42  782.11 
   4   5   4 2610.86  284.17 
   4   5   4 3022.61  322.89 
   4   5   4 2803.39  678.19 
  -4  -5  -5 18012.5  1787.2 
  -4  -5  -5 20891.3  1989.7 
   4   5   5 21024.6   753.2 
   4   5   5 21409.2   827.0 
   4   5   5 19998.9  1708.4 
  -4  -5  -6  398.46  421.76 
   4   5   6  309.39  138.85 
   4   5   6  273.74  151.46 
  -4  -5  -7  938.94  436.19 
  -4  -5  -7  850.29  466.25 
   4   5   7 1070.62  179.81 
   4   5   7  857.45  170.54 
   4   5   7  777.50  185.28 
  -4  -5  -8 5721.42 1042.32 
   4   5   8 6257.54  401.03 
   4   5   8 5541.95  381.53 
   4   5   8 6026.29  437.47 
   4   5   8 5792.31  424.60 
   4   5   9  400.15  124.75 
   4   5   9  421.66  127.20 
   4   5   9  657.29  185.90 
   4   5  10 2539.56  290.10 
   4   5  11  524.88  174.32 
   4   5  11  397.76  154.89 
   4   5  12 1008.98  186.59 
   4   5  12 1086.46  189.83 
   4   5  13  189.40  102.09 
   4   5  13   97.23  103.71 
   4   5  14  104.51   68.63 
   4   5  14  -27.14   79.15 
   4   5  15  263.16   56.50 
   4   5  15  338.37   77.07 
   4   5  16   86.89   48.19 
   4   6 -17  271.87   93.30 
   4   6 -17  115.35   73.06 
   4   6 -16  301.26  120.10 
   4   6 -16  155.75   90.18 
   4   6 -15  887.49  179.44 
   4   6 -15  531.61  141.37 
   4   6 -14 2516.30  291.31 
   4   6 -14 2348.74  254.26 
   4   6 -14 2872.03  280.82 
   4   6 -13 12343.0   598.3 
   4   6 -13 11768.2   551.9 
   4   6 -13 12040.1   572.0 
  -4  -6  12 1923.64  634.91 
   4   6 -12 2666.11  322.06 
   4   6 -12 2167.79  265.98 
   4   6 -12 2632.37  318.45 
  -4  -6  11 28470.4  2169.4 
   4   6 -11 26206.2   928.5 
  -4  -6  11 25788.6  2066.0 
   4   6 -11 25224.4   847.2 
   4   6 -11 25000.2   885.5 
  -4  -6  10 2978.81  772.71 
  -4  -6  10 1353.14  534.28 
   4   6 -10 2406.29  321.39 
   4   6 -10 2198.98  281.50 
   4   6 -10 2085.93  291.99 
  -4  -6   9  447.62  498.04 
  -4  -6   9  183.93  326.07 
   4   6  -9 -271.99  182.62 
   4   6  -9  -27.09  135.89 
   4   6  -9 -125.72  167.12 
  -4  -6   8   95.70  356.88 
  -4  -6   8   83.49  359.43 
   4   6  -8   73.27  145.52 
   4   6  -8  224.17  124.22 
   4   6  -8  -19.32  134.46 
  -4  -6   7 4156.69  859.61 
   4   6  -7 3599.17  366.52 
  -4  -6   7 3574.13  860.03 
   4   6  -7 3358.92  319.08 
   4   6  -7 3948.87  371.08 
  -4  -6   6 1068.66  559.93 
  -4  -6   6  530.81  534.42 
   4   6  -6  404.14  175.64 
   4   6  -6  341.75  135.98 
   4   6  -6  391.71  151.44 
  -4  -6   5 3044.95  814.28 
   4   6  -5 2789.61  318.21 
   4   6  -5 2929.50  289.69 
   4   6  -5 3426.06  320.82 
  -4  -6   5 2835.91  784.25 
  -4  -6   4  996.75  474.23 
   4   6  -4  974.07  210.57 
  -4  -6   4 1436.09  647.03 
   4   6  -4  792.58  176.95 
   4   6  -4  909.40  161.33 
   4   6  -4 1094.86  172.03 
  -4  -6   3 6276.18 1031.73 
   4   6  -3 6011.73  451.22 
  -4  -6   3 7325.45 1186.73 
   4   6  -3 6890.35  414.51 
  -4  -6   2 9456.84 1213.45 
   4   6  -2 9563.21  553.33 
   4   6  -2 10075.8   523.4 
   4   6  -1 -142.21  142.77 
   4   6  -1   34.44  102.74 
  -4  -6   0 3449.81  955.77 
   4   6   0 3486.99  324.97 
   4   6   0 3874.98  342.94 
   4   6   0 3991.84  383.86 
  -4  -6  -1  111.67  441.54 
   4   6   1  606.82  151.12 
   4   6   1  790.28  184.30 
   4   6   1  709.99  210.41 
  -4  -6  -2 9914.02 1427.75 
   4   6   2 9134.26  524.36 
   4   6   2 9502.98  576.38 
  -4  -6  -3 -512.07  571.64 
   4   6   3  -70.85  128.70 
   4   6   3  -27.15  136.86 
   4   6   3  155.77  182.80 
  -4  -6  -4 11637.2  1496.5 
   4   6   4 13504.4   594.4 
   4   6   4 12304.2   606.6 
   4   6   4 12046.0   636.1 
  -4  -6  -5 3364.51  886.94 
   4   6   5 3036.96  293.94 
   4   6   5 3006.61  311.28 
   4   6   5 3164.30  339.12 
   4   6   6 -214.96  123.29 
   4   6   6   13.25  120.78 
   4   6   6   33.61  125.86 
  -4  -6  -7    6.89  277.26 
   4   6   7  151.11  106.16 
   4   6   7   21.96  122.05 
   4   6   7  109.45  128.44 
   4   6   8 6110.32  382.91 
   4   6   8 5064.97  355.81 
   4   6   8 6046.78  393.82 
   4   6   8 5651.04  398.68 
   4   6   9   93.75   93.04 
   4   6   9   40.80   93.52 
   4   6   9   57.98  113.62 
   4   6  10  482.34  144.78 
   4   6  11  328.36  126.24 
   4   6  11  256.38  125.16 
   4   6  12  404.41  117.31 
   4   6  12  555.70  139.57 
   4   6  13  289.61   99.12 
   4   6  13  305.12   95.60 
   4   6  14  244.93   67.39 
   4   7 -16  305.43   73.04 
   4   7 -15  813.44  129.23 
   4   7 -15  863.76  120.69 
   4   7 -14  553.07  127.37 
   4   7 -14  770.42  141.88 
   4   7 -13 3659.97  306.30 
   4   7 -13 3462.02  269.32 
   4   7 -12 1022.99  203.59 
   4   7 -12  832.04  170.44 
   4   7 -11  611.65  177.06 
   4   7 -11  452.67  139.16 
   4   7 -11  635.01  161.30 
   4   7 -10 2181.35  280.04 
   4   7 -10 2148.34  253.71 
   4   7 -10 2038.38  258.88 
   4   7  -9 4080.46  381.06 
   4   7  -9 3897.21  332.72 
   4   7  -9 4122.73  352.02 
   4   7  -8  -72.29  164.13 
   4   7  -8   60.53  107.65 
   4   7  -8  -25.12  117.23 
   4   7  -7 4694.51  406.07 
   4   7  -7 4084.72  342.74 
   4   7  -7 4111.09  357.26 
   4   7  -6 1892.58  257.30 
   4   7  -6 1960.37  280.43 
   4   7  -5 8617.44  535.91 
   4   7  -5 9011.51  481.16 
   4   7  -4  518.99  188.27 
   4   7  -4  463.67  127.02 
   4   7  -4  250.30   96.59 
  -4  -7   3  350.85  491.14 
   4   7  -3   73.38  156.84 
   4   7  -3  169.17   97.54 
   4   7  -2  826.81  197.25 
   4   7  -2  965.69  181.07 
   4   7  -2 1034.55  240.14 
  -4  -7   2  528.90  456.87 
  -4  -7   1  138.89  419.38 
   4   7  -1   95.44  137.98 
   4   7  -1  290.04  140.76 
   4   7  -1  265.58  199.17 
   4   7   0 -205.72  159.77 
   4   7   0  -53.69  131.21 
   4   7   0    5.95  165.61 
  -4  -7  -1 3726.24  934.01 
   4   7   1 3362.68  323.43 
   4   7   1 3840.08  387.33 
   4   7   2  196.43  116.32 
   4   7   2  434.51  159.40 
   4   7   2  301.68  207.82 
  -4  -7  -3 -208.22  475.51 
   4   7   3  123.58  113.04 
   4   7   3  138.69  158.23 
   4   7   3  149.23  140.56 
   4   7   4  131.13   98.07 
   4   7   4  104.77  135.55 
   4   7   4  196.56  135.96 
  -4  -7  -5 7807.71 1220.00 
   4   7   5 7129.96  415.60 
   4   7   5 6719.53  423.56 
   4   7   5 6307.26  429.52 
  -4  -7  -6 16510.7  1650.7 
   4   7   6 16459.2   595.7 
   4   7   6 15522.2   609.4 
   4   7   6 15612.3   619.7 
   4   7   7    1.96   93.69 
   4   7   7  -54.38  108.49 
   4   7   7   12.20   89.94 
   4   7   7   57.47   96.91 
   4   7   8  308.51  107.50 
   4   7   8  101.04   90.15 
   4   7   8   85.40   92.47 
   4   7   9 1041.70  162.34 
   4   7  10  213.06  104.42 
   4   7  10   90.75   96.86 
   4   7  11 1418.02  152.39 
   4   7  11 1357.04  156.90 
   4   7  12   66.34   63.92 
   4   7  12   88.82   61.77 
   4   8 -13 1122.60  136.19 
   4   8 -12  789.15  139.78 
   4   8 -11 1844.46  206.28 
   4   8 -11 1678.70  151.15 
   4   8 -10 -204.91  133.74 
   4   8 -10  110.31   82.33 
   4   8  -9   14.43  132.39 
   4   8  -9  286.50  114.01 
   4   8  -8 2014.18  255.76 
   4   8  -8 2258.27  245.10 
   4   8  -7  850.01  187.79 
   4   8  -6 1051.53  198.46 
   4   8  -5   71.67  141.44 
   4   8  -5  148.99  184.93 
   4   8  -4  595.12  157.86 
   4   8  -4  540.40  189.56 
   4   8  -3    3.38  139.47 
   4   8  -3  -45.58   87.93 
   4   8  -3  -83.06  178.57 
  -4  -8   2  793.83  454.36 
   4   8  -2  338.70  132.07 
   4   8  -2  581.98  131.45 
   4   8  -2  541.02  215.54 
  -4  -8   1  149.91  336.56 
   4   8  -1  -27.47   96.76 
   4   8  -1  120.43  174.33 
   4   8   0 4467.06  323.92 
   4   8   0 3811.67  353.61 
  -4  -8  -1 1799.07  593.34 
   4   8   1 2376.78  234.00 
   4   8   1 2530.73  258.10 
   4   8   1 2239.85  277.47 
   4   8   2  802.90  151.01 
   4   8   2  853.63  176.93 
   4   8   2  878.21  191.49 
   4   8   3 2681.02  235.26 
   4   8   3 2523.26  258.59 
   4   8   3 2360.19  265.68 
   4   8   4 12105.7   465.7 
   4   8   4 12153.6   515.7 
   4   8   4 12407.8   527.0 
   4   8   5 7866.63  359.64 
   4   8   5 8747.63  422.52 
   4   8   5 7789.49  388.30 
   4   8   5 9025.46  385.44 
   4   8   6   67.12   73.39 
   4   8   6   -7.78   97.01 
   4   8   6  -52.37   75.36 
   4   8   6   69.08   73.04 
   4   8   7 1911.05  159.74 
   4   8   7 2373.10  185.96 
   4   8   8  123.88   62.06 
   4   8   8   88.49   86.64 
   4   8   9 1841.80  139.24 
   4   8   9 2097.27  164.77 
   4   8  10 5930.28  236.47 
   4   9 -10   45.12   58.67 
   4   9  -9   23.33   77.92 
   4   9  -9   37.94   54.84 
   4   9  -8  536.55  124.32 
   4   9  -8  458.68  101.24 
   4   9  -7  112.39   96.90 
   4   9  -7   -5.71   83.19 
   4   9  -6   61.93   96.79 
   4   9  -5  241.31  124.53 
   4   9  -4 1680.35  207.47 
   4   9  -3  952.05  184.58 
   4   9  -2 1297.78  139.20 
   4   9  -2 1952.08  223.71 
   4   9  -1  -23.16   72.80 
   4   9  -1  323.72  133.83 
   4   9   0 3189.27  209.18 
   4   9   0 2917.89  250.73 
   4   9   1  516.96   93.18 
   4   9   1  394.78   98.25 
   4   9   1  424.08  119.32 
   4   9   2 10735.1   393.6 
   4   9   2 9940.03  403.68 
   4   9   3  264.63   79.46 
   4   9   3   -8.14   33.63 
   4   9   4 1421.24  135.36 
   4   9   4 1428.73  119.89 
   4   9   5  236.29   60.65 
   5  -9  -8 8505.78  300.74 
   5  -9  -7 2023.15  141.39 
   5  -9  -6  251.16   70.69 
   5  -9  -6  325.10   81.85 
   5  -9  -5   27.51   78.96 
   5  -9  -5  207.72   82.40 
   5  -9  -4 1170.22  149.50 
   5  -9  -4 1166.73  150.45 
   5  -9  -3 1048.31  148.53 
   5  -9  -3  945.72  137.49 
   5  -9  -2 2622.82  215.71 
   5  -9  -2 2285.40  203.14 
   5  -9  -1  565.06  122.01 
   5  -9  -1  402.70  116.11 
   5  -9   0 4423.27  270.22 
   5  -9   0 4404.48  275.62 
   5  -9   1  237.57   97.32 
   5  -9   1  236.65   97.67 
   5  -9   2  177.84   88.26 
   5  -9   2   39.50   81.76 
   5  -9   3 3940.78  230.33 
   5  -9   3 3991.11  246.94 
   5  -9   4 1456.35  149.19 
   5  -9   5   48.03   67.02 
   5  -9   6  102.64   65.70 
   5  -8 -12 5980.86  246.70 
   5  -8 -11  366.74   94.03 
   5  -8 -10  -86.81   99.92 
   5  -8 -10   92.57   70.41 
   5  -8 -10   26.03   82.13 
   5  -8  -9  410.58  106.19 
   5  -8  -9  458.22  109.47 
   5  -8  -8   82.82  109.65 
   5  -8  -8   48.06   83.07 
   5  -8  -7  167.70  106.26 
   5  -8  -7  251.47  106.19 
   5  -8  -7  188.43  112.94 
   5  -8  -6  657.61  139.17 
   5  -8  -6  732.66  164.76 
   5  -8  -6  829.20  165.60 
   5  -8  -5 3017.09  253.54 
   5  -8  -5 3034.36  276.30 
   5  -8  -5 3207.04  281.24 
   5  -8  -5 3296.95  294.97 
   5  -8  -4 1115.39  174.12 
   5  -8  -4  717.50  167.68 
   5  -8  -4  905.36  197.21 
   5  -8  -3   20.78   93.31 
   5  -8  -3  288.80  144.80 
   5  -8  -3  267.96  160.88 
   5  -8  -2 2035.78  239.67 
   5  -8  -2 1519.38  225.70 
   5  -8  -1  391.43  160.66 
   5  -8   0  676.71  168.78 
   5  -8   1 3254.41  304.58 
   5  -8   2 2964.09  294.52 
   5  -8   3 7561.11  432.79 
   5  -8   4  475.57  136.20 
   5  -8   5   53.39  106.56 
  -5   8  -5   72.41   69.46 
   5  -8   6  222.55  102.46 
  -5   8  -6  -24.05   73.57 
   5  -8   7 1018.62  151.43 
  -5   8  -7  969.00  118.83 
   5  -8   8 2336.22  199.32 
   5  -8   9 1739.84  154.08 
   5  -8  10  118.52   55.40 
   5  -7 -14  822.90  110.76 
   5  -7 -13  330.30  106.40 
   5  -7 -13  359.88   80.45 
   5  -7 -12   90.85  102.86 
   5  -7 -12  171.70   86.62 
   5  -7 -11 2363.25  237.53 
   5  -7 -11 2598.78  245.00 
   5  -7 -11 1935.59  200.36 
   5  -7 -10 3036.42  277.14 
   5  -7 -10 3083.16  269.29 
   5  -7  -9  502.61  157.90 
   5  -7  -9  721.42  170.76 
   5  -7  -8  616.60  170.55 
   5  -7  -8  743.99  178.56 
   5  -7  -8  389.11  150.92 
   5  -7  -7  151.53  118.02 
   5  -7  -7   12.50  126.67 
   5  -7  -7  310.56  158.96 
   5  -7  -6  317.55  120.64 
   5  -7  -6  506.87  159.82 
   5  -7  -6  494.52  182.12 
   5  -7  -6  764.15  197.03 
   5  -7  -5   98.22  102.86 
   5  -7  -5  191.14  120.43 
   5  -7  -5  104.98  176.60 
   5  -7  -4 2788.28  264.28 
   5  -7  -4 3010.26  303.30 
   5  -7  -4 2711.45  310.91 
   5  -7  -3   92.34  105.47 
   5  -7  -3  200.25  134.40 
   5  -7  -3  117.48  152.84 
   5  -7  -2   95.18  146.71 
   5  -7  -1  -65.47  147.46 
   5  -7   0 2249.77  299.73 
   5  -7   1  481.53  195.83 
   5  -7   1  392.96  177.62 
   5  -7   2  772.15  209.61 
   5  -7   2  755.58  206.16 
   5  -7   3 1245.34  225.19 
   5  -7   3 1047.08  243.19 
   5  -7   4 2570.77  295.46 
   5  -7   4 2659.00  297.74 
  -5   7  -5 2459.05  233.52 
   5  -7   5 2730.68  297.93 
   5  -7   5 2856.96  300.69 
  -5   7  -6 2041.43  210.83 
   5  -7   6 2288.82  264.05 
   5  -7   6 2576.52  283.97 
   5  -7   7  444.18  159.70 
  -5   7  -7  366.90  116.83 
   5  -7   7  595.78  159.42 
   5  -7   8  116.60  126.53 
  -5   7  -8  -91.27   88.02 
   5  -7   8  148.02  118.01 
   5  -7   9  172.94  116.80 
  -5   7  -9  236.59   88.51 
   5  -7   9   97.04   98.01 
   5  -7  10  636.34  131.80 
  -5   7 -10  445.83   98.44 
   5  -7  11  -93.19   75.52 
  -5   7 -11 -256.45   70.15 
   5  -7  12 4120.44  203.59 
   5  -6 -16 1808.78  150.23 
   5  -6 -15  322.41   96.26 
   5  -6 -15  233.87   73.07 
   5  -6 -14  128.89  104.24 
   5  -6 -14   38.37   75.52 
   5  -6 -13  905.58  177.40 
   5  -6 -13  703.25  141.92 
   5  -6 -12  340.46  145.28 
   5  -6 -12   82.47  112.74 
   5  -6 -11   41.30  128.95 
   5  -6 -11   55.24  129.67 
   5  -6 -10  479.14  166.82 
   5  -6 -10  503.54  162.30 
   5  -6  -9  106.73  134.72 
   5  -6  -9 -111.09  127.92 
   5  -6  -9 -109.54  158.08 
   5  -6  -8  -27.99  117.08 
   5  -6  -8 -127.59  126.97 
   5  -6  -8   80.54  143.05 
   5  -6  -7  447.97  155.84 
   5  -6  -7  593.53  172.22 
   5  -6  -7  409.18  160.38 
   5  -6  -7  394.33  176.85 
   5  -6  -6 2771.88  296.81 
   5  -6  -6 2517.42  290.76 
   5  -6  -6 2681.47  316.35 
   5  -6  -5  627.12  156.08 
   5  -6  -5  318.75  149.02 
   5  -6  -5  403.00  189.32 
  -5   6   4 11251.5  1418.7 
   5  -6  -4 11795.2   566.0 
   5  -6  -4 10975.6   575.6 
   5  -6  -4 11278.9   610.4 
   5  -6  -3 1000.11  221.61 
  -5   6   3 -374.70  585.85 
  -5   6   2 23321.1  1948.8 
   5  -6  -2 23180.1   805.5 
   5  -6  -2 24887.9   878.3 
  -5   6   1 45658.4  2676.2 
   5  -6  -1 47321.9  1149.3 
   5  -6  -1 47010.2  1206.4 
   5  -6   0  345.54  161.69 
   5  -6   0  219.29  164.93 
  -5   6   0   68.85  258.74 
   5  -6   1 6039.36  436.48 
  -5   6  -1 6749.48 1023.36 
   5  -6   1 5472.51  429.20 
   5  -6   2 3674.92  351.71 
   5  -6   2 3117.69  329.31 
   5  -6   3 5917.88  433.75 
   5  -6   3 5532.71  423.75 
   5  -6   4  127.09  168.86 
   5  -6   5  142.00  160.42 
  -5   6  -6 1630.74  219.72 
   5  -6   6 1665.82  254.24 
  -5   6  -7  115.77   96.33 
   5  -6   7   96.15  154.53 
   5  -6   7  104.54  152.12 
  -5   6  -8 13650.2   567.2 
   5  -6   8 14612.3   644.8 
   5  -6   8 14307.0   605.4 
  -5   6  -9  803.45  158.30 
   5  -6   9  853.65  200.98 
   5  -6   9  764.49  165.57 
  -5   6 -10 6510.53  363.17 
   5  -6  10 6673.15  400.24 
   5  -6  10 6742.36  368.05 
  -5   6 -11 2570.75  220.41 
   5  -6  11 2524.86  205.31 
  -5   6 -12  678.41  118.34 
   5  -6  12  753.06  100.88 
  -5   6 -13  -43.72   53.47 
   5  -5 -17   77.59   69.25 
   5  -5 -17   40.49   54.25 
   5  -5 -16 2882.21  234.54 
   5  -5 -16 2512.60  199.34 
   5  -5 -15  575.92  133.09 
   5  -5 -15  486.89  126.61 
   5  -5 -14 2026.93  225.20 
   5  -5 -14 2424.38  259.69 
   5  -5 -13 8359.56  477.50 
   5  -5 -13 8532.18  469.78 
   5  -5 -12  -48.12  129.29 
   5  -5 -12  -75.99  134.05 
   5  -5 -11 3743.31  347.40 
   5  -5 -11 3756.64  353.40 
  -5   5  11 2935.06  698.79 
  -5   5  10 4826.38  867.84 
   5  -5 -10 3946.89  365.25 
   5  -5 -10 4076.26  384.11 
   5  -5  -9  107.82  119.39 
   5  -5  -9  -33.10  111.80 
   5  -5  -9   81.09  142.51 
   5  -5  -8  767.82  196.90 
   5  -5  -8  206.58  134.19 
   5  -5  -8  650.91  190.41 
  -5   5   7 3396.69  822.17 
   5  -5  -7 3437.43  337.47 
   5  -5  -7 2832.45  308.91 
   5  -5  -7 3174.59  352.47 
  -5   5   7 4155.08 1000.37 
   5  -5  -7 3605.63  354.10 
  -5   5   6  915.60  498.36 
   5  -5  -6  710.99  170.88 
   5  -5  -6  630.35  155.12 
  -5   5   6  924.84  544.66 
   5  -5  -6  484.13  154.65 
  -5   5   5 2930.62  759.96 
   5  -5  -5 2932.13  745.67 
   5  -5  -5 3861.12  331.96 
  -5   5   5 3859.82  768.61 
   5  -5  -5 3549.51  331.67 
   5  -5  -5 4306.80  370.07 
  -5   5   4 11553.6  1382.9 
   5  -5  -4 7912.95 1121.16 
  -5   5   4 9881.02 1224.86 
   5  -5  -4 9082.95  513.44 
   5  -5  -4 10381.7   503.3 
   5  -5  -4 9895.56  553.16 
  -5   5   3 264678.   6558. 
  -5   5   3 256433.   6083. 
   5  -5  -3 252404.   2504. 
   5  -5  -3 254502.   2748. 
   5  -5  -2 1594.62  229.79 
  -5   5   2  923.65  543.21 
  -5   5   2 1420.64  419.92 
   5  -5  -2 1570.42  219.02 
   5  -5  -2  800.42  351.76 
   5  -5  -1  158.84  157.85 
   5  -5  -1  -78.26  130.44 
   5  -5   0  198.05  115.18 
   5  -5   0  277.19  296.39 
  -5   5   0  825.35  550.99 
   5  -5   0  157.20  121.50 
  -5   5  -1 7186.08 1096.33 
   5  -5   1 6705.11  453.05 
   5  -5   1 7281.80 1122.42 
   5  -5   1 6197.61  427.90 
   5  -5   2 7093.39 1075.61 
  -5   5  -2 6484.89 1100.35 
   5  -5   2 5856.71  432.07 
   5  -5   3 3031.39  317.47 
   5  -5   3 3516.65  346.58 
  -5   5  -4  947.29  511.14 
   5  -5   4 1219.89  243.51 
   5  -5   4  558.28  180.48 
  -5   5  -5 1914.90  550.29 
   5  -5   5 1189.75  202.86 
   5  -5   5 1577.65  249.19 
   5  -5   6 26915.6   924.5 
   5  -5   6 26556.5   890.0 
  -5   5  -7  827.41  161.37 
   5  -5   7  397.28  161.28 
   5  -5   7  550.89  193.61 
  -5   5  -8 5761.00  399.21 
   5  -5   8 6398.91  455.31 
   5  -5   8 6297.85  428.41 
  -5   5  -9   46.11  102.72 
   5  -5   9  -12.43  145.75 
   5  -5   9 -289.43  153.26 
  -5   5 -10  694.12  158.11 
   5  -5  10  637.17  192.62 
   5  -5  10  569.14  159.23 
  -5   5 -11  574.64  139.25 
   5  -5  11  492.93  167.52 
   5  -5  11  546.81  145.38 
  -5   5 -12  680.88  135.36 
   5  -5  12  999.73  182.34 
   5  -5  12  731.73  137.33 
  -5   5 -13  -80.13   79.85 
   5  -5  13   17.96   94.84 
   5  -5  13  -34.28   62.53 
  -5   5 -14 2410.51  180.84 
   5  -5  14 2996.41  214.55 
   5  -4 -18 1658.97  149.29 
   5  -4 -18 2004.81  171.78 
   5  -4 -17 1340.58  171.42 
   5  -4 -17 1095.99  157.39 
   5  -4 -16 2637.05  245.96 
   5  -4 -16 2728.09  247.34 
   5  -4 -15 11201.0   515.0 
   5  -4 -15 11538.0   525.0 
  -5   4  14 5400.79  869.92 
   5  -4 -14 4227.57  348.88 
   5  -4 -14 4432.16  360.59 
   5  -4 -13 3328.17  326.95 
   5  -4 -13 3339.86  336.83 
  -5   4  12  130.37  347.66 
   5  -4 -12   -6.75  129.78 
   5  -4 -12  -40.84  153.37 
  -5   4  11 1159.62  561.25 
   5  -4 -11  930.80  211.29 
   5  -4 -11 1032.45  214.84 
   5  -4 -11  982.38  227.03 
  -5   4  10  390.97  597.70 
   5  -4 -10  381.84  173.33 
   5  -4 -10  517.47  193.72 
   5  -4  -9 5436.67  415.99 
   5  -4  -9 5369.97  406.42 
   5  -4  -9 5700.42  440.33 
  -5   4   8 7598.95 1197.59 
   5  -4  -8 8076.14 1243.50 
   5  -4  -8 7764.86  481.94 
  -5   4   8 7268.25 1012.12 
   5  -4  -8 8115.94  485.29 
   5  -4  -8 7967.00  520.72 
  -5   4   8 7251.56 1243.98 
  -5   4   7 16672.1  1782.3 
   5  -4  -7 15574.1  1679.8 
   5  -4  -7 14609.5   655.3 
  -5   4   7 13933.6  1522.7 
   5  -4  -7 14255.0   627.6 
   5  -4  -7 15355.0   698.3 
   5  -4  -7 15306.5   672.0 
  -5   4   6 58044.8  3164.9 
   5  -4  -6 50814.6  2929.1 
   5  -4  -6 52008.6  1181.2 
  -5   4   6 50908.1  2813.8 
   5  -4  -6 53691.4  1182.1 
   5  -4  -6 55498.9  1236.4 
  -5   4   5 92782.0  3923.9 
   5  -4  -5 86578.8  3743.3 
  -5   4   5 83550.2  3554.0 
   5  -4  -5 86029.8  1469.4 
   5  -4  -5 85250.8  1519.6 
   5  -4  -4  216.84  122.06 
  -5   4   4 -337.37  448.20 
   5  -4  -4 -208.15  453.40 
  -5   4   4  309.91  383.14 
   5  -4  -4  192.77  105.74 
   5  -4  -4  -16.27   90.95 
   5  -4  -3 17997.5  1606.9 
  -5   4   3 18038.5  1642.9 
   5  -4  -3 18099.3   637.3 
   5  -4  -3 19926.4   717.3 
   5  -4  -2 6109.76  901.68 
   5  -4  -2 6835.28  402.55 
   5  -4  -2 7124.25  428.80 
   5  -4  -1 2003.53  548.08 
   5  -4  -1 3048.18  654.00 
   5  -4  -1 3161.16  279.55 
   5  -4  -1 3030.20  283.02 
  -5   4   0 9860.70 1243.25 
  -5   4   0 10388.5  1217.3 
   5  -4   0 10545.3   512.3 
   5  -4   0 9325.11 1166.95 
   5  -4   0 10679.1   524.2 
  -5   4  -1 7290.19 1046.12 
  -5   4  -1 8177.25 1094.66 
   5  -4   1 8634.12  491.91 
   5  -4   1 8719.57  488.15 
   5  -4   1 7322.12 1067.04 
  -5   4  -2 1780.09  565.75 
   5  -4   2 2911.55  717.85 
  -5   4  -2 2098.04  589.14 
  -5   4  -2 3661.25  700.60 
   5  -4   2 2721.22  278.98 
   5  -4   2 2738.05  289.06 
  -5   4  -3  985.95  459.70 
   5  -4   3 1574.42  527.37 
  -5   4  -3 1293.41  507.50 
  -5   4  -3 1305.87  471.59 
   5  -4   3 1416.94  212.62 
   5  -4   3 1224.09  194.12 
  -5   4  -4 1236.11  485.85 
  -5   4  -4 1275.44  586.69 
  -5   4  -4 1280.20  557.03 
   5  -4   4 1507.88  233.50 
   5  -4   4 1495.27  239.28 
  -5   4  -5 1232.74  596.22 
  -5   4  -5 1199.91  474.27 
  -5   4  -5  820.01  380.79 
   5  -4   5 1111.34  215.00 
   5  -4   5 1166.91  205.66 
  -5   4  -6 -418.18  626.82 
  -5   4  -6  -45.77  275.19 
   5  -4   6  -42.09  143.58 
   5  -4   6  336.35  144.01 
  -5   4  -7 2538.34  813.35 
  -5   4  -7 1487.21  648.90 
   5  -4   7 1895.97  269.67 
   5  -4   7 2169.55  279.75 
  -5   4  -8  809.80  164.59 
   5  -4   8  847.98  200.09 
   5  -4   8  987.71  217.39 
  -5   4  -9 3206.27  818.54 
  -5   4  -9 2619.93  279.39 
   5  -4   9 2385.81  301.92 
   5  -4   9 2665.27  292.25 
  -5   4 -10   -4.20  107.03 
   5  -4  10    1.70  139.72 
   5  -4  10  246.02  156.50 
  -5   4 -11  106.05  123.87 
   5  -4  11  118.68  151.21 
   5  -4  11   -0.69  109.17 
  -5   4 -12  176.20   95.95 
   5  -4  12  239.96  135.46 
   5  -4  12  396.00  141.31 
  -5   4 -13  505.83  133.16 
   5  -4  13  431.52  163.61 
   5  -4  13  392.25  111.52 
  -5   4 -14  616.12  130.05 
   5  -4  14  728.34  148.89 
   5  -4  14  585.63  102.38 
  -5   4 -15  -34.51   65.58 
   5  -4  15  -27.96   87.94 
   5  -4  16  381.89   77.28 
   5  -3 -19 2209.83  185.41 
   5  -3 -19 2348.75  169.07 
   5  -3 -18  114.45   87.35 
   5  -3 -17  -77.30  115.52 
   5  -3 -17   75.72  112.10 
   5  -3 -16  897.82  176.51 
   5  -3 -16  958.94  198.89 
  -5   3  15 6333.69  989.72 
   5  -3 -15 7528.23  448.01 
   5  -3 -15 7532.15  469.40 
  -5   3  14 20042.6  1799.7 
   5  -3 -14 19040.7   726.3 
   5  -3 -14 20041.1   775.8 
   5  -3 -13  626.44  168.02 
   5  -3 -13  469.64  180.94 
   5  -3 -13  404.81  115.12 
   5  -3 -12 10111.2   561.3 
   5  -3 -12 10886.1   616.7 
  -5   3  12 12056.1  1578.2 
  -5   3  11 1483.05  730.43 
   5  -3 -11  960.00  176.55 
  -5   3  11  528.39  415.25 
   5  -3 -11 1088.67  232.00 
   5  -3 -10   62.80  291.71 
  -5   3  10 -470.63  492.17 
   5  -3 -10   36.04  127.20 
  -5   3   9 2263.74  811.97 
  -5   3   9  753.99  566.54 
   5  -3  -9 1753.12  625.43 
  -5   3   9 1073.85  442.91 
   5  -3  -9 2023.97  254.24 
   5  -3  -9 2092.88  282.80 
  -5   3   8 8793.01 1241.62 
   5  -3  -8 9704.54 1327.59 
  -5   3   8 8612.57 1267.92 
   5  -3  -8 7841.49  472.94 
  -5   3   8 7960.02 1071.85 
   5  -3  -8 7912.78  439.88 
   5  -3  -8 8882.14  530.61 
  -5   3   7 9426.44 1289.22 
   5  -3  -7 8452.32 1226.36 
  -5   3   7 9077.46 1222.31 
   5  -3  -7 8555.71  507.20 
   5  -3  -7 8294.14  463.90 
  -5   3   6 17797.4  1736.7 
   5  -3  -6 17537.6  1699.1 
  -5   3   6 17731.2  1635.7 
   5  -3  -6 16154.9   634.3 
   5  -3  -5 1152.25  442.59 
  -5   3   5  473.01  339.37 
  -5   3   5 1279.90  542.66 
   5  -3  -4 8853.51 1173.64 
  -5   3   4 8923.23 1159.93 
   5  -3  -3 6387.20  940.14 
   5  -3  -2 10668.2  1206.9 
  -5   3   2 10899.7  1248.5 
   5  -3  -2 10716.9  1120.3 
   5  -3  -1 37568.6  2156.2 
  -5   3   1 38052.4  2142.8 
  -5   3   1 41068.4  2346.8 
   5  -3  -1 39623.7  2141.8 
   5  -3   0  293.55  356.06 
  -5   3   0  167.65  325.44 
   5  -3   0   50.78  256.18 
  -5   3   0  250.41  461.53 
   5  -3   1 2922.11  600.67 
  -5   3  -1 4052.11  798.05 
   5  -3   1 4040.68  696.17 
  -5   3  -1 3458.15  732.81 
  -5   3  -1 3584.11  651.82 
  -5   3  -2 2368.58  674.84 
   5  -3   2 3177.20  708.76 
  -5   3  -2 3669.16  757.22 
  -5   3  -2 3766.55  696.50 
   5  -3   2 3084.70  277.83 
   5  -3   2 3361.50  291.05 
  -5   3  -3 3140.45  667.19 
  -5   3  -3 2525.50  688.13 
  -5   3  -3 2774.75  677.96 
   5  -3   3 2714.05  599.92 
  -5   3  -3 2922.20  654.67 
   5  -3   3 3508.39  305.18 
   5  -3   3 3257.99  300.26 
  -5   3  -4 6797.75  965.09 
  -5   3  -4 7452.13 1164.47 
  -5   3  -4 7108.20 1092.51 
  -5   3  -4 6475.07  932.33 
   5  -3   4 6773.65  431.13 
   5  -3   4 7243.91  437.78 
  -5   3  -5 7815.94 1123.20 
  -5   3  -5 7813.38 1169.74 
  -5   3  -5 6964.06 1066.26 
  -5   3  -5 8023.07 1051.72 
   5  -3   5 7661.34  465.01 
   5  -3   5 8037.45  470.64 
  -5   3  -6  453.78  380.91 
  -5   3  -6  314.68  413.98 
  -5   3  -6   44.89  370.60 
   5  -3   6  650.11  143.27 
   5  -3   6  553.75  160.36 
  -5   3  -7 1373.48  571.87 
  -5   3  -7 1672.51  601.77 
  -5   3  -7 3750.36  858.45 
  -5   3  -7 2147.50  593.79 
   5  -3   7 2936.19  310.59 
   5  -3   7 3015.81  325.07 
  -5   3  -8   -7.12  478.39 
  -5   3  -8  168.31  405.48 
  -5   3  -8  746.18  405.38 
   5  -3   8  387.18  158.81 
   5  -3   8  314.12  157.98 
  -5   3  -9 2738.43  832.99 
  -5   3  -9 1481.03  574.88 
  -5   3  -9 3189.23  713.96 
   5  -3   9 2480.42  299.07 
   5  -3   9 2341.99  281.53 
  -5   3 -10  686.26  365.18 
  -5   3 -10 1683.30  584.35 
   5  -3  10 1777.65  250.03 
   5  -3  10 1841.12  271.10 
  -5   3 -11 2347.41  699.14 
  -5   3 -11 1218.79  477.64 
   5  -3  11 1751.64  269.84 
   5  -3  11 1410.50  226.83 
   5  -3  12 10320.8   555.8 
   5  -3  12 9969.30  492.24 
   5  -3  13  504.50  162.32 
   5  -3  13  664.45  141.89 
   5  -3  14 1369.26  205.08 
   5  -3  14 1629.72  174.36 
  -5   3 -15  -51.86   76.52 
   5  -3  15   67.59  104.54 
  -5   3 -16 -189.65   68.47 
   5  -3  16  -35.19   74.26 
   5  -3  17 1665.59  125.60 
   5  -2 -20  584.14  108.59 
   5  -2 -19  239.40   85.55 
   5  -2 -18 1139.15  164.55 
   5  -2 -17 1575.93  198.80 
   5  -2 -17 1319.43  202.80 
   5  -2 -16 4925.90  356.92 
   5  -2 -16 4550.15  375.45 
   5  -2 -15 19527.4   718.5 
   5  -2 -15 20260.9   784.0 
  -5   2  14 2137.71  797.54 
   5  -2 -14 2599.37  280.88 
   5  -2 -14 2782.81  274.45 
   5  -2 -14 2644.84  317.30 
  -5   2  13 -148.65  480.66 
   5  -2 -13  -88.62  123.55 
   5  -2 -13   -3.70  155.02 
   5  -2 -13  -28.92  109.06 
  -5   2  12 13174.8  1629.2 
   5  -2 -12 12209.0   585.7 
  -5   2  12 13561.2  1423.6 
   5  -2 -12 12203.6   650.9 
   5  -2 -12 11540.9   574.3 
   5  -2 -11 10035.1  1390.6 
  -5   2  11 10081.3  1431.5 
   5  -2 -11 11689.6   570.8 
  -5   2  11 11099.2  1324.0 
  -5   2  11 12097.6  1435.7 
   5  -2 -11 11571.7   617.8 
   5  -2 -10 18971.2  1817.9 
  -5   2  10 19245.8  1721.3 
  -5   2  10 22936.0  1934.6 
   5  -2 -10 23783.4   860.0 
  -5   2   9 5085.44 1014.07 
  -5   2   9 5540.79 1053.63 
   5  -2  -9 6417.79 1110.91 
  -5   2   9 3524.40  782.21 
  -5   2   9 4814.04  844.57 
   5  -2  -9 5230.11  409.33 
  -5   2   8 15124.8  1582.3 
   5  -2  -8 13203.1  1502.9 
  -5   2   8 12766.4  1534.4 
  -5   2   8 13964.5  1473.4 
  -5   2   8 13571.3  1495.5 
  -5   2   8 15520.5  1553.6 
   5  -2  -8 14528.6   643.2 
  -5   2   7 25279.0  1924.9 
   5  -2  -7 26076.4  2049.8 
  -5   2   7 24547.6  1920.6 
  -5   2   7 25817.8  1893.0 
   5  -2  -7 26093.7   834.0 
  -5   2   6 6114.96  994.83 
   5  -2  -6 6691.41 1056.13 
  -5   2   6 6457.82  965.85 
   5  -2  -5 2156.57  566.66 
  -5   2   5 2408.67  686.26 
   5  -2  -4 1790.29  562.74 
  -5   2   4 2457.55  634.30 
   5  -2  -3 1624.51  517.06 
  -5   2   3 1795.05  518.43 
   5  -2  -3 1225.45  338.57 
   5  -2  -2 1296.06  359.12 
  -5   2   2 1522.62  486.06 
   5  -2  -2 1146.91  518.72 
  -5   2   2 1416.00  416.68 
  -5   2   1 7335.82  903.43 
   5  -2  -1 5149.25  831.56 
  -5   2   1 5614.79  878.54 
   5  -2  -1 6564.65  800.69 
   5  -2   0 3305.81  562.12 
  -5   2   0 3343.79  627.75 
   5  -2   0 3774.24  708.43 
  -5   2   0 3349.91  662.10 
  -5   2   0 3703.36  614.33 
   5  -2   1   76.71  295.71 
   5  -2   1   77.57  216.19 
  -5   2  -1  183.36  308.12 
  -5   2  -1  197.42  281.21 
  -5   2  -1 -101.68  339.30 
  -5   2  -2 4810.10  749.43 
   5  -2   2 5284.17  816.91 
  -5   2  -2 5307.54  883.95 
  -5   2  -2 4634.17  814.77 
  -5   2  -2 4705.23  684.58 
  -5   2  -3 -114.72  231.22 
   5  -2   3  320.74  214.90 
  -5   2  -3 -323.41  419.24 
  -5   2  -3  400.58  267.40 
  -5   2  -4 1161.26  404.52 
  -5   2  -4  943.02  325.37 
  -5   2  -4 1339.63  441.40 
   5  -2   4 1308.98  189.91 
  -5   2  -5  705.55  258.62 
  -5   2  -5  778.66  396.84 
  -5   2  -5  241.25  246.95 
   5  -2   5  515.22  138.50 
   5  -2   5  822.31  154.20 
   5  -2   5  627.35  145.89 
  -5   2  -6 1299.33  528.54 
  -5   2  -6 1320.01  495.88 
  -5   2  -6  731.97  389.24 
   5  -2   6 1337.44  170.93 
   5  -2   6 1169.65  192.45 
   5  -2   6 1416.82  191.27 
   5  -2   6 1198.62  185.69 
  -5   2  -7 4916.89  925.20 
  -5   2  -7 4727.59  923.30 
  -5   2  -7 5929.21  906.56 
   5  -2   7 4676.02  344.53 
   5  -2   7 4520.57  368.85 
   5  -2   7 4950.42  392.11 
  -5   2  -8 -439.74  429.06 
  -5   2  -8 -277.31  469.32 
   5  -2   8   -5.99   99.35 
   5  -2   8  175.54  134.53 
   5  -2   8  129.14  131.06 
  -5   2  -9   -3.71  385.92 
  -5   2  -9  -70.33  456.20 
   5  -2   9 -168.13  117.61 
   5  -2   9  -33.25  110.41 
   5  -2   9 -102.48  137.92 
  -5   2 -10  868.67  524.16 
  -5   2 -10  805.18  519.46 
   5  -2  10  557.15  144.87 
   5  -2  10  161.31  132.14 
   5  -2  10  552.26  171.98 
  -5   2 -11 4884.79 1012.22 
  -5   2 -11 5204.04 1016.93 
   5  -2  11 4139.17  358.73 
   5  -2  11 4594.04  386.05 
   5  -2  11 4556.86  365.36 
  -5   2 -12  718.45  388.65 
   5  -2  12  980.35  204.31 
   5  -2  12 1337.83  237.22 
   5  -2  12 1066.51  193.05 
   5  -2  13  373.03  158.49 
   5  -2  13  253.97  115.38 
   5  -2  14   66.97  116.03 
   5  -2  14  158.36   98.42 
   5  -2  15 6493.04  368.94 
   5  -2  15 6505.72  299.68 
   5  -2  16  539.89  130.83 
   5  -2  17  887.37  108.17 
   5  -1 -20 3554.09  246.34 
   5  -1 -19  353.18   90.77 
   5  -1 -18  226.02   98.54 
   5  -1 -17 7709.53  408.89 
   5  -1 -17 7981.15  469.26 
   5  -1 -16 1078.14  175.83 
   5  -1 -16 1107.55  220.40 
  -5   1  15 -195.86  399.93 
   5  -1 -15  -35.11  112.02 
   5  -1 -15   65.91  173.93 
   5  -1 -15  128.00  112.00 
  -5   1  14 21986.3  2017.5 
   5  -1 -14 21995.3   758.2 
   5  -1 -14 21192.7   835.5 
   5  -1 -14 21401.8   740.8 
   5  -1 -13 5654.07  391.62 
  -5   1  13 6340.44 1185.51 
   5  -1 -13 5590.57  451.41 
   5  -1 -13 5267.26  401.42 
  -5   1  12 2695.19  833.80 
   5  -1 -12 3269.62  352.00 
   5  -1 -12 3020.43  322.18 
   5  -1 -11 37186.5  2535.9 
  -5   1  11 35919.9  2542.7 
  -5   1  11 37401.7  2458.3 
  -5   1  11 40809.7  2568.6 
   5  -1 -11 39223.7  1094.5 
   5  -1 -11 37817.9  1046.2 
   5  -1 -10 1847.04  527.29 
  -5   1  10 1953.71  582.76 
  -5   1  10 3096.74  746.27 
   5  -1 -10 2353.74  271.52 
  -5   1   9  479.47  432.49 
  -5   1   9  907.58  683.60 
   5  -1  -9 1654.14  586.56 
  -5   1   9  724.82  534.43 
  -5   1   9  398.45  425.01 
   5  -1  -9  695.60  154.83 
  -5   1   8 5066.49  980.24 
   5  -1  -8 5000.10  898.49 
  -5   1   8 4506.50  874.14 
  -5   1   8 4581.87  858.11 
   5  -1  -8 4467.34  348.16 
  -5   1   8 4440.02  866.87 
  -5   1   7   -7.74  400.25 
   5  -1  -7   52.59  272.52 
  -5   1   7 -105.79  411.65 
  -5   1   7   23.21  286.32 
  -5   1   6 1700.26  553.77 
   5  -1  -6 1962.38  614.82 
  -5   1   6 1734.55  581.82 
  -5   1   6 2506.18  558.00 
   5  -1  -5 4237.52  836.32 
  -5   1   5 4774.94  838.03 
  -5   1   5 4045.44  665.46 
   5  -1  -4 14556.2  1398.6 
  -5   1   4 12948.1  1202.0 
  -5   1   4 14150.8  1324.7 
  -5   1   4 14564.4  1163.6 
   5  -1  -3 12755.0  1303.1 
  -5   1   3 12271.7  1134.2 
  -5   1   2 3253.65  548.28 
   5  -1  -2 2860.89  632.37 
  -5   1   2 3339.04  621.98 
  -5   1   1 10961.5  1037.4 
  -5   1   1 10537.5  1123.4 
   5  -1  -1 9301.56 1090.82 
   5  -1   0 1441.38  500.11 
  -5   1   0 1155.45  359.51 
  -5   1   0 2032.66  537.68 
  -5   1   0 1588.78  361.01 
  -5   1  -1  507.67  236.41 
   5  -1   1  421.08  419.08 
  -5   1  -1  939.33  259.81 
   5  -1   2 28372.8  1850.4 
  -5   1  -2 31818.6  1898.5 
  -5   1  -3    8.62  264.34 
   5  -1   3-1730.67  499.19 
   5  -1   4 3679.66  674.27 
  -5   1  -4 3070.68  683.22 
  -5   1  -5 23561.0  1915.6 
   5  -1   5 24224.4   782.4 
   5  -1   5 24635.1   821.1 
  -5   1  -6 1593.74  603.98 
   5  -1   6 1879.13  210.20 
   5  -1   6 1917.99  224.26 
   5  -1   6 1337.78  175.29 
   5  -1   6 1598.11  232.04 
  -5   1  -7  587.95  421.52 
   5  -1   7  786.82  151.39 
   5  -1   7 1115.57  182.97 
   5  -1   7 1011.18  191.91 
  -5   1  -8  247.30  446.95 
   5  -1   8  277.09  128.93 
   5  -1   8  310.33  136.68 
  -5   1  -9 45563.4  2956.6 
  -5   1  -9 48315.7  2998.1 
   5  -1   9 46768.3  1116.8 
   5  -1   9 50377.0  1210.0 
  -5   1 -10 -280.98  503.50 
  -5   1 -10 -187.58  366.77 
   5  -1  10   96.39  105.54 
   5  -1  10  175.28   98.06 
   5  -1  10  -30.20  125.92 
  -5   1 -11 9317.31 1359.94 
  -5   1 -11 10259.7  1397.0 
   5  -1  11 9580.09  531.76 
   5  -1  11 10051.3   498.0 
   5  -1  11 9813.62  536.37 
   5  -1  12  376.99  151.65 
   5  -1  12  342.94  116.25 
   5  -1  12  331.18  147.09 
  -5   1 -13 1618.16  533.66 
   5  -1  13 1832.02  238.44 
   5  -1  13 1980.75  216.99 
   5  -1  13 2118.82  259.26 
   5  -1  13 1529.09  211.66 
   5  -1  14 1119.13  189.69 
   5  -1  14 1057.45  156.83 
   5  -1  14  919.96  180.87 
   5  -1  14 1102.34  176.42 
   5  -1  15   22.40  111.92 
   5  -1  15   65.74   95.65 
   5  -1  15  -48.01   73.08 
   5  -1  16  775.43  143.43 
   5  -1  17  791.12  107.38 
   5   0 -20  116.50   90.71 
   5   0 -19 1111.28  202.27 
   5   0 -19 1109.34  129.83 
   5   0 -18  -22.73   70.12 
   5   0 -17  524.12  129.65 
   5   0 -16  238.07  107.23 
   5   0 -16 -112.84  174.61 
   5   0 -16   30.77   89.50 
   5   0 -15 2611.27  259.45 
  -5   0  15 2233.06  670.88 
   5   0 -15 2222.75  252.99 
   5   0 -15 2189.32  302.72 
  -5   0  14 2545.96  743.13 
  -5   0  14 2381.85  606.38 
   5   0 -14 2690.23  323.88 
   5   0 -14 2281.43  269.32 
  -5   0  13 -213.69  554.77 
   5   0 -13   68.18  140.13 
   5   0 -13   87.72  124.55 
  -5   0  12   91.75  540.94 
   5   0 -12 -127.66  281.64 
   5   0 -12  419.62  153.01 
   5   0 -12  469.98  170.33 
  -5   0  11 -372.28  644.60 
   5   0 -11  -79.91  334.03 
  -5   0  11 1159.91  616.08 
  -5   0  11  852.59  498.37 
   5   0 -11  309.27  145.79 
   5   0 -11  272.49  147.10 
  -5   0  10 3882.00  887.12 
   5   0 -10 4923.46  943.42 
  -5   0  10 6214.29 1011.84 
  -5   0  10 5842.25  987.53 
   5   0 -10 5152.61  392.26 
   5   0 -10 5568.98  410.59 
  -5   0   9  667.88  350.54 
   5   0  -9 1241.85  566.74 
  -5   0   9  747.71  513.21 
  -5   0   9  827.54  504.02 
   5   0  -9  592.39  165.14 
   5   0  -9  143.04  118.56 
  -5   0   8 3575.31  687.67 
   5   0  -8 3366.66  765.76 
  -5   0   8 2995.96  734.26 
  -5   0   8 4361.49  788.96 
  -5   0   8 2866.27  730.78 
  -5   0   7 1057.38  438.47 
  -5   0   7  931.40  473.06 
   5   0  -7  553.38  369.40 
  -5   0   7  815.17  499.51 
  -5   0   7  856.92  431.74 
  -5   0   7  744.20  355.65 
  -5   0   6 27976.9  1820.9 
   5   0  -6 30712.9  2081.8 
  -5   0   6 31021.6  2072.7 
  -5   0   6 30536.2  1988.7 
  -5   0   6 30899.7  1800.6 
   5   0  -5 1338.87  487.29 
  -5   0   5  882.73  450.04 
  -5   0   5 1075.31  346.80 
   5   0  -5 1170.60  404.45 
   5   0  -4 1208.68  461.31 
  -5   0   4 1459.74  366.43 
  -5   0   4 1362.87  446.20 
   5   0  -4 1719.05  503.17 
   5   0  -3 3999.07  771.77 
  -5   0   3 4196.07  630.99 
   5   0  -3 5257.71  802.14 
  -5   0   2 2731.64  531.77 
   5   0  -2 3424.57  721.97 
   5   0  -2 2728.61  572.38 
   5   0  -1 21675.0  1658.7 
   5   0  -1 23226.4  1650.0 
   5   0   0 13015.8  1321.0 
  -5   0   0 12460.6  1182.8 
   5   0   0 15787.7  1376.1 
   5   0   1 2055.95  588.81 
  -5   0  -1 2189.04  485.17 
  -5   0  -1 2203.35  540.25 
   5   0   2  260.75  344.44 
  -5   0  -2    3.10  197.30 
  -5   0  -2 -286.03  337.40 
   5   0   3 1137.64  443.81 
  -5   0  -3  881.62  425.87 
  -5   0  -3  459.95  351.00 
   5   0   4 13717.6  1375.1 
  -5   0  -4 15026.6  1390.3 
  -5   0  -5 36488.6  2292.4 
   5   0   5 38413.0   980.8 
   5   0   5 35579.8   988.0 
  -5   0  -6 11365.0  1407.4 
  -5   0  -6 9991.93 1253.56 
   5   0   6 10780.8   490.1 
   5   0   6 11135.5   508.2 
   5   0   6 10969.4   539.4 
   5   0   6 10651.6   552.5 
   5   0   6 11542.8   582.4 
  -5   0  -7 66862.7  3459.1 
   5   0   7 63325.5  1206.6 
   5   0   7 61172.4  1182.4 
   5   0   7 63760.6  1325.1 
   5   0   7 65788.0  1392.7 
  -5   0  -8 57197.4  3312.4 
   5   0   8 55316.9  1167.2 
   5   0   8 55198.8  1252.4 
  -5   0  -9 31275.7  2505.2 
   5   0   9 29138.3   878.3 
   5   0   9 29785.5   938.3 
   5   0  10  449.01  134.49 
   5   0  10  359.23  163.07 
  -5   0 -11 -136.55  352.61 
   5   0  11  -24.30  114.93 
   5   0  11   42.62   80.93 
   5   0  11  171.86  148.69 
  -5   0 -12 1157.69  501.27 
   5   0  12 1626.95  239.42 
   5   0  12 1699.19  207.77 
   5   0  12 1997.16  255.13 
   5   0  13  280.27  130.98 
   5   0  13  128.68   97.05 
   5   0  13  307.19  139.38 
   5   0  14   98.29  169.05 
   5   0  14  -12.77   75.69 
   5   0  14   65.50   87.09 
   5   0  15   53.43  100.40 
   5   0  15  123.54   74.74 
   5   0  15  128.58   98.63 
   5   0  15  132.61   83.72 
   5   0  16 8748.98  376.02 
   5   0  16 7848.92  349.33 
   5   0  17  492.51   83.01 
   5   1 -20 3598.31  223.30 
   5   1 -19  379.89  114.25 
   5   1 -18  368.60  156.80 
   5   1 -17 2728.43  227.39 
   5   1 -16  378.75  133.25 
   5   1 -15 1359.10  231.18 
  -5  -1  14 1486.93  514.43 
  -5  -1  14  755.26  288.57 
   5   1 -14 1877.10  271.92 
   5   1 -14 1785.52  253.73 
  -5  -1  13  -65.36  295.54 
   5   1 -13   17.09  133.79 
   5   1 -13  -13.09  154.65 
  -5  -1  12 45909.7  2782.1 
   5   1 -12 43160.5  1162.6 
   5   1 -12 43753.9  1179.4 
  -5  -1  11 61776.5  3268.9 
  -5  -1  11 66306.2  3228.1 
   5   1 -11 61457.1  1342.7 
   5   1 -11 61564.1  1361.8 
   5   1 -10 10024.4  1247.5 
  -5  -1  10 8331.07 1241.33 
  -5  -1  10 10803.9  1342.2 
  -5  -1  10 9955.41 1242.23 
   5   1 -10 8903.99  502.91 
   5   1 -10 9657.77  554.88 
   5   1  -9 35880.4  2342.4 
  -5  -1   9 33753.5  2307.4 
  -5  -1   9 37006.6  2431.2 
  -5  -1   9 38843.7  2339.6 
   5   1  -9 37573.6   994.1 
   5   1  -9 40771.8  1093.4 
   5   1  -8 2741.16  314.78 
   5   1  -8 2242.48  618.73 
  -5  -1   8 2864.77  709.56 
  -5  -1   8 3308.78  660.70 
   5   1  -8 2916.80  305.27 
  -5  -1   7 5019.72  856.93 
   5   1  -7 4670.04  837.94 
  -5  -1   7 4648.78  932.22 
  -5  -1   7 6227.38  848.30 
   5   1  -7 5238.30  740.59 
  -5  -1   6 6207.84  967.76 
   5   1  -6 4891.69  899.56 
  -5  -1   6 5134.81  916.29 
  -5  -1   6 5195.30  815.69 
  -5  -1   6 5680.80  770.83 
   5   1  -6 5600.44  814.24 
  -5  -1   5 19480.5  1369.8 
   5   1  -5 18895.6  1630.9 
  -5  -1   5 19754.2  1616.3 
  -5  -1   5 19133.3  1485.7 
   5   1  -5 19887.4  1473.2 
   5   1  -4 9085.19 1159.68 
  -5  -1   4 7845.03  927.99 
   5   1  -4 8906.63 1024.55 
   5   1  -3 51763.5  2643.4 
  -5  -1   3 52006.5  2090.7 
  -5  -1   3 53978.1  2373.7 
   5   1  -3 54466.9  2497.5 
   5   1  -2 3692.79  742.05 
  -5  -1   2 3137.11  526.91 
   5   1  -2 4476.59  745.36 
   5   1  -1  -97.50  311.15 
   5   1  -1  113.76  266.62 
   5   1   0 1423.07  476.92 
  -5  -1   0 1511.67  380.52 
   5   1   0  895.00  445.65 
   5   1   1 -251.76  307.22 
  -5  -1  -1 -188.95  228.79 
   5   1   1  149.18  275.70 
   5   1   2 4158.59  783.88 
  -5  -1  -2 3971.57  701.94 
  -5  -1  -2 5091.24  839.89 
   5   1   2 4174.64  731.46 
   5   1   3 8991.66 1184.52 
  -5  -1  -3 9616.04 1138.51 
  -5  -1  -3 10522.3  1229.6 
   5   1   3 12084.0  1290.8 
  -5  -1  -4 16534.8  1602.2 
   5   1   4 13858.3   609.5 
  -5  -1  -5 7853.44 1162.32 
   5   1   5 7946.06  424.13 
   5   1   5 8734.64  459.82 
   5   1   5 8804.74  476.87 
   5   1   5 8514.78  489.94 
  -5  -1  -6 60028.5  3138.6 
   5   1   6 65147.4  1200.4 
   5   1   6 57933.0  1179.8 
   5   1   6 61411.4  1281.9 
   5   1   6 60718.6  1309.6 
   5   1   6 60698.9  1379.9 
  -5  -1  -7 7736.80 1202.03 
   5   1   7 9119.85  470.68 
   5   1   7 9083.09  508.00 
   5   1   7 8790.42  514.04 
  -5  -1  -8 13456.4  1622.7 
  -5  -1  -8 10254.1  1381.8 
   5   1   8 12027.1   533.9 
   5   1   8 12457.4   611.0 
  -5  -1  -9  203.28  424.36 
   5   1   9  120.07  135.71 
  -5  -1 -10 1412.26  565.78 
   5   1  10 1135.36  216.51 
  -5  -1 -11  -70.80  338.84 
   5   1  11  170.79  106.56 
   5   1  11   23.58  146.88 
  -5  -1 -12  510.06  477.16 
   5   1  12  470.14  153.76 
   5   1  12  531.39  138.32 
   5   1  12  531.31  152.34 
   5   1  13 1203.93  197.33 
   5   1  13  874.61  145.29 
   5   1  13  644.49  161.61 
   5   1  14  169.10  126.87 
   5   1  14    4.29   69.67 
   5   1  14    7.15   97.68 
   5   1  15  391.11  124.32 
   5   1  15  313.43   88.58 
   5   1  15  233.53   89.37 
   5   1  15  290.36  100.72 
   5   1  16 1925.64  172.81 
   5   1  16 1703.23  137.83 
   5   1  16 2020.90  167.41 
   5   1  16 1948.04  148.56 
   5   1  17   85.61   64.50 
   5   2 -20   42.89   72.77 
   5   2 -19  309.02   87.03 
   5   2 -19  410.81  120.25 
   5   2 -18 2455.38  242.07 
   5   2 -17  288.49  140.94 
   5   2 -17  208.69   89.39 
   5   2 -16 1521.15  262.22 
   5   2 -16 1164.95  184.39 
   5   2 -15 2754.41  329.56 
   5   2 -15 3310.33  321.85 
   5   2 -14  702.79  198.79 
  -5  -2  14  877.53  408.96 
   5   2 -14  901.18  214.33 
   5   2 -13 1536.67  264.89 
  -5  -2  13 2277.50  676.80 
   5   2 -13 1487.71  254.84 
   5   2 -12 27877.5  1015.0 
  -5  -2  12 30191.8  2126.1 
  -5  -2  12 28943.3  2173.0 
   5   2 -12 28573.9   971.8 
   5   2 -11 21989.2   891.5 
  -5  -2  11 22339.5  1809.7 
  -5  -2  11 22830.1  1947.7 
  -5  -2  11 25844.6  2025.5 
   5   2 -11 20014.7   761.0 
   5   2 -11 21528.8   844.7 
   5   2 -10 37828.5  1145.0 
  -5  -2  10 40219.9  2401.6 
  -5  -2  10 33851.1  2332.1 
  -5  -2  10 37400.2  2379.1 
   5   2 -10 34448.6   967.0 
   5   2 -10 37771.9  1090.5 
   5   2  -9 7430.60 1097.23 
   5   2  -9 7780.67  518.69 
  -5  -2   9 8383.21 1087.07 
   5   2  -9 7262.07  439.46 
   5   2  -9 7538.83  484.19 
   5   2  -8  292.15  157.58 
  -5  -2   8  528.91  356.07 
  -5  -2   8  749.29  548.86 
   5   2  -8  349.21  142.50 
   5   2  -7  304.93  159.41 
   5   2  -7  423.44  223.37 
  -5  -2   7  456.27  358.80 
   5   2  -7  257.25  132.88 
   5   2  -7  227.56  105.05 
   5   2  -7  389.65  152.91 
   5   2  -7  140.57  254.82 
   5   2  -6   66.20  118.00 
   5   2  -6 -193.62  258.00 
  -5  -2   6  334.45  332.34 
   5   2  -6 -176.56  237.60 
   5   2  -5 44858.8  2561.8 
  -5  -2   5 46824.1  2295.5 
  -5  -2   5 43840.2  2376.3 
  -5  -2   5 47464.5  2253.4 
   5   2  -5 45701.2  2387.1 
   5   2  -4  -18.24  285.22 
  -5  -2   4  118.31  245.47 
  -5  -2   4  112.61  186.30 
   5   2  -4 -123.34  397.09 
   5   2  -3 2882.46  623.63 
  -5  -2   3 2718.38  579.90 
  -5  -2   3 2172.23  472.52 
   5   2  -3 3363.77  704.04 
   5   2  -2 -337.83  446.01 
  -5  -2   2   52.14  268.71 
  -5  -2   2   65.90  193.60 
   5   2  -2  139.46  259.54 
   5   2  -1  291.89  298.97 
  -5  -2   1 -261.64  280.43 
   5   2  -1  -56.94  351.89 
   5   2   0 -372.31  440.99 
  -5  -2   0  312.32  310.37 
  -5  -2   0  376.62  362.45 
   5   2   0  -51.17  388.16 
   5   2   1   46.27  298.19 
  -5  -2  -1  173.67  238.52 
  -5  -2  -1  -56.75  347.85 
   5   2   1   15.64  262.32 
  -5  -2  -2 10813.2  1117.2 
  -5  -2  -2 9669.04 1221.52 
   5   2   2 10032.7  1179.8 
  -5  -2  -3 13979.1  1495.7 
   5   2   3 14692.5   651.5 
   5   2   3 13311.5  1353.9 
   5   2   3 13170.5   597.2 
   5   2   3 13204.9   641.0 
   5   2   4 1766.39  257.51 
  -5  -2  -4 1195.34  540.34 
  -5  -2  -4 1640.49  608.46 
   5   2   4 1670.57  240.53 
   5   2   4 1818.75  218.11 
   5   2   4 1467.85  399.21 
   5   2   4 1436.69  222.03 
   5   2   4 1411.07  200.82 
  -5  -2  -5 9175.13 1285.16 
   5   2   5 9939.71  558.73 
   5   2   5 9138.29  450.00 
   5   2   5 9525.65 1170.40 
   5   2   5 9603.91  502.93 
   5   2   5 9533.50  514.92 
   5   2   5 9051.71  552.54 
  -5  -2  -6 8328.05 1249.02 
   5   2   6 9424.93  511.68 
   5   2   6 8581.63  493.34 
   5   2   6 8303.24  554.48 
  -5  -2  -7  242.48  326.40 
   5   2   7  398.99  140.74 
   5   2   7  444.51  139.88 
   5   2   7  423.50  152.08 
   5   2   7  442.99  164.58 
  -5  -2  -8  898.35  485.06 
   5   2   8 1198.59  192.45 
   5   2   8  973.24  185.21 
   5   2   8  881.41  199.58 
   5   2   8  963.98  205.29 
   5   2   9 25197.4   826.0 
   5   2   9 25522.3   880.4 
  -5  -2 -10  700.58  566.10 
   5   2  10  260.55  157.94 
  -5  -2 -11  521.72  422.20 
   5   2  11  471.23  173.64 
  -5  -2 -12  490.10  425.02 
   5   2  12  162.94  146.40 
   5   2  13 1066.20  174.57 
   5   2  13  887.89  139.94 
   5   2  14  462.33  130.62 
   5   2  14  394.76  106.24 
   5   2  14  340.02  122.05 
   5   2  15   78.48   88.17 
   5   2  15  111.39   53.84 
   5   2  15  256.91   73.57 
   5   2  15  161.02   87.75 
   5   2  16 1641.29  147.96 
   5   2  16 1449.47  121.00 
   5   3 -19  219.57   95.71 
   5   3 -18    1.28  100.62 
   5   3 -18  -46.97   61.96 
   5   3 -17 3970.97  278.36 
   5   3 -17 4584.54  342.79 
   5   3 -17 4270.04  282.61 
   5   3 -16   52.34   95.59 
   5   3 -16  125.38  111.24 
  -5  -3  15    2.71  379.27 
   5   3 -15   34.40  118.68 
   5   3 -15  160.37  119.17 
   5   3 -14  598.91  167.52 
   5   3 -14  571.27  186.84 
   5   3 -13  975.26  197.75 
  -5  -3  13  784.75  490.28 
  -5  -3  13  232.43  475.43 
   5   3 -13 1478.08  267.95 
   5   3 -12 11975.5   639.8 
  -5  -3  12 12953.0  1456.8 
   5   3 -12 12483.7   649.1 
  -5  -3  11 3999.75  840.06 
   5   3 -11 4494.88  404.53 
   5   3 -11 4274.08  402.65 
   5   3 -10 22710.9   886.6 
  -5  -3  10 24306.2  2070.1 
   5   3 -10 21850.2   841.8 
   5   3  -9 7601.17  511.77 
  -5  -3   9 7313.22 1128.83 
   5   3  -9 6877.38  474.91 
   5   3  -8 4047.80  377.85 
   5   3  -8 3427.83  316.64 
  -5  -3   8 3866.77  843.13 
   5   3  -8 4110.06  374.19 
   5   3  -7 13137.7  1437.6 
   5   3  -7 15500.7   710.5 
   5   3  -7 15679.3   647.2 
  -5  -3   7 15808.1  1582.8 
   5   3  -7 15444.3   681.1 
   5   3  -7 16944.0   655.2 
   5   3  -7 15552.1  1430.0 
   5   3  -6 4101.58  368.99 
   5   3  -6 4373.08  340.62 
   5   3  -6 3024.37  659.01 
  -5  -3   6 4003.21  810.97 
   5   3  -6 4615.77  373.63 
   5   3  -6 3954.19  320.84 
   5   3  -6 4260.59  797.89 
   5   3  -5 1557.91  244.44 
   5   3  -5 2525.13  673.70 
  -5  -3   5 2003.95  679.33 
  -5  -3   5 2596.54  628.17 
  -5  -3   5 1783.99  603.71 
   5   3  -5 2456.93  275.94 
   5   3  -5 2022.31  230.55 
   5   3  -5 2343.32  591.19 
   5   3  -4 2079.06  617.55 
  -5  -3   4 3137.84  685.59 
  -5  -3   4 3073.65  609.62 
  -5  -3   4 2614.31  648.84 
   5   3  -4 3149.57  287.76 
   5   3  -4 2686.11  258.77 
   5   3  -4 3160.13  326.58 
   5   3  -4 3133.15  682.88 
   5   3  -3  820.31  443.55 
  -5  -3   3 1183.90  406.85 
  -5  -3   3 1715.31  496.94 
  -5  -3   3  754.78  459.79 
   5   3  -3  996.76  202.91 
   5   3  -3 1340.44  459.29 
   5   3  -2 2215.88  665.30 
  -5  -3   2 2505.10  569.62 
  -5  -3   2 2192.36  630.59 
   5   3  -2 2227.25  256.03 
   5   3  -2 2697.69  690.67 
   5   3  -1  -41.68  310.75 
  -5  -3   1  539.11  294.88 
  -5  -3   1 -355.23  375.82 
   5   3  -1  154.52  121.52 
   5   3  -1   65.37  137.70 
   5   3  -1  -60.83  292.85 
  -5  -3   0  446.21  342.45 
  -5  -3   0 1415.98  467.15 
  -5  -3   0  464.93  558.72 
   5   3   0  451.11  137.35 
   5   3   0  593.30  151.63 
   5   3   0  550.93  425.96 
  -5  -3  -1 8151.98 1044.28 
  -5  -3  -1 10160.8  1126.0 
  -5  -3  -1 8636.74 1204.42 
   5   3   1 9178.43  516.86 
   5   3   1 7448.91 1061.97 
   5   3   1 9253.48  535.12 
   5   3   2  913.23  214.30 
  -5  -3  -2  728.41  391.86 
  -5  -3  -2  250.47  315.42 
  -5  -3  -2  570.42  366.46 
   5   3   2  849.03  185.76 
   5   3   2  627.96  159.87 
   5   3   2  817.13  404.65 
   5   3   2  746.45  145.85 
   5   3   2  597.80  159.91 
   5   3   3  642.30  186.45 
  -5  -3  -3 1394.25  510.59 
  -5  -3  -3  618.76  416.35 
  -5  -3  -3  791.78  455.96 
   5   3   3  683.88  180.90 
   5   3   3  419.59  134.90 
   5   3   3  778.13  469.24 
   5   3   3  503.40  132.66 
   5   3   3  388.09  144.06 
   5   3   4 1606.19  269.02 
  -5  -3  -4 1081.74  434.35 
  -5  -3  -4 1722.38  566.14 
  -5  -3  -4 2007.43  678.78 
   5   3   4 1564.04  233.10 
   5   3   4 1026.24  186.29 
   5   3   4 1493.19  428.72 
   5   3   4 1563.08  224.54 
   5   3   4 1325.84  211.39 
   5   3   5  587.20  217.50 
  -5  -3  -5   68.22  346.11 
  -5  -3  -5  383.25  316.35 
   5   3   5  611.61  201.87 
   5   3   5  632.61  162.88 
   5   3   5  277.81  263.13 
   5   3   5  471.41  134.37 
   5   3   5  520.51  147.25 
  -5  -3  -6    1.70  420.50 
   5   3   6  680.52  196.84 
   5   3   6 -218.93  335.49 
   5   3   6  537.77  152.99 
   5   3   6  499.95  166.39 
   5   3   7 2402.05  247.85 
   5   3   7 2410.39  288.92 
   5   3   7 2351.94  256.72 
   5   3   8  -24.45  106.46 
   5   3   8  146.91  114.68 
   5   3   8   49.96  119.10 
   5   3   9  593.89  150.98 
   5   3   9  759.11  169.71 
   5   3   9  572.68  168.96 
   5   3  10 1613.15  232.34 
   5   3  10 1654.09  243.76 
  -5  -3 -11 -201.68  463.58 
   5   3  11  998.53  197.67 
   5   3  12  163.61  122.57 
   5   3  13  -24.42  107.17 
   5   3  14   -0.16   91.73 
   5   3  14  122.64   92.99 
   5   3  15  623.54  116.84 
   5   3  15  361.41   84.60 
   5   3  16   63.53   49.08 
   5   4 -19  112.31   63.04 
   5   4 -18  309.37  103.67 
   5   4 -18   67.14   55.02 
   5   4 -17  288.86  124.11 
   5   4 -17  276.28   95.53 
   5   4 -17  403.81  113.91 
   5   4 -16  847.72  177.98 
   5   4 -16  895.25  160.38 
   5   4 -15  152.10  134.24 
   5   4 -15  -31.50  132.41 
  -5  -4  14 2166.02  608.28 
   5   4 -14 1933.84  264.57 
   5   4 -14 2486.92  292.46 
  -5  -4  13 3448.28  790.44 
   5   4 -13 3073.57  330.79 
   5   4 -13 2939.38  336.91 
  -5  -4  12 1123.72  524.00 
   5   4 -12 1361.14  212.23 
  -5  -4  12  963.80  443.17 
   5   4 -12 1766.77  276.99 
   5   4 -12 1908.81  284.35 
   5   4 -11 1488.43  240.67 
  -5  -4  11 1700.18  557.16 
  -5  -4  11 1403.80  495.32 
   5   4 -11 1320.59  242.37 
   5   4 -11  743.78  206.33 
   5   4 -10 2368.29  294.51 
  -5  -4  10 1428.17  541.91 
   5   4 -10 2485.51  295.56 
   5   4 -10 2226.30  296.96 
   5   4  -9  265.61  151.35 
  -5  -4   9 -398.52  498.67 
  -5  -4   9  216.16  312.48 
   5   4  -9  -32.24  136.20 
   5   4  -9  133.57  150.68 
   5   4  -8 1021.13  227.13 
  -5  -4   8  914.63  592.82 
  -5  -4   8  773.10  532.53 
   5   4  -8  926.35  183.44 
  -5  -4   8 1569.45  725.18 
   5   4  -8 1078.47  218.93 
   5   4  -7 16533.6   709.0 
  -5  -4   7 18656.7  1837.3 
  -5  -4   7 17358.7  1697.1 
  -5  -4   7 19970.8  1992.0 
   5   4  -7 17806.5   733.5 
   5   4  -7 17384.1  1612.8 
  -5  -4   6 -539.20  528.93 
   5   4  -6 -106.80  111.77 
  -5  -4   6   69.99  428.11 
  -5  -4   6   89.87  316.96 
   5   4  -6    8.43  127.43 
   5   4  -6  -47.37  109.53 
   5   4  -6  629.42  393.51 
  -5  -4   5   17.86  403.56 
   5   4  -5  175.96  111.09 
  -5  -4   5 -147.12  445.30 
  -5  -4   5  286.65  347.94 
   5   4  -5  -84.39  125.87 
   5   4  -5   68.85   93.47 
   5   4  -5   21.49  354.89 
  -5  -4   4 21600.9  1891.2 
  -5  -4   4 22474.9  1770.0 
  -5  -4   4 22511.4  1983.5 
   5   4  -4 21983.3   756.5 
   5   4  -4 22558.6   799.6 
   5   4  -4 24748.0  2004.9 
  -5  -4   3  337.06  340.40 
  -5  -4   3  355.28  424.82 
  -5  -4   3   -1.68  419.38 
   5   4  -3  569.63  142.38 
   5   4  -3  417.49  134.62 
   5   4  -3   99.59   86.51 
   5   4  -3  688.51  368.19 
  -5  -4   2 1759.96  572.20 
  -5  -4   2 2547.03  543.48 
  -5  -4   2 2666.93  683.72 
   5   4  -2 2142.27  272.59 
   5   4  -2 2499.95  254.35 
   5   4  -2 2201.54  697.54 
  -5  -4   1   53.28  305.38 
   5   4  -1  658.11  200.25 
  -5  -4   1 -102.48  257.17 
  -5  -4   1  271.12  276.38 
   5   4  -1  376.02  147.04 
  -5  -4   0 11164.2  1231.6 
  -5  -4   0 13160.2  1424.8 
  -5  -4   0 13220.6  1585.5 
   5   4   0 11510.0   548.2 
   5   4   0 13026.8   640.3 
   5   4   0 13674.0  1520.3 
   5   4   0 12244.5   635.1 
  -5  -4  -1 6013.26  975.77 
  -5  -4  -1 5729.87 1106.25 
   5   4   1 4415.84  351.90 
   5   4   1 4319.47  385.25 
   5   4   1 5136.75  929.37 
   5   4   1 4009.36  373.00 
   5   4   2  257.75  154.03 
  -5  -4  -2  589.34  438.83 
  -5  -4  -2 -165.75  288.62 
   5   4   2  515.74  159.86 
   5   4   2  505.85  177.64 
   5   4   2  746.70  361.50 
  -5  -4  -3 19366.4  1769.0 
  -5  -4  -3 22324.0  1906.7 
   5   4   3 20294.1   744.7 
   5   4   3 20338.8   815.5 
   5   4   3 20547.5  1816.3 
   5   4   3 20078.5   764.5 
   5   4   3 20771.8   852.9 
  -5  -4  -4 5468.48  923.99 
   5   4   4 6950.02  502.26 
   5   4   4 6303.50  431.20 
   5   4   4 7283.24  517.16 
  -5  -4  -5 31463.0  2251.2 
  -5  -4  -5 35620.0  2641.2 
   5   4   5 31622.9  1027.6 
   5   4   5 32353.3   929.7 
   5   4   6  566.26  192.03 
   5   4   6  395.70  139.05 
   5   4   6  366.70  146.60 
  -5  -4  -7 7604.81 1251.59 
   5   4   7 7159.57  442.72 
   5   4   7 7265.65  480.39 
   5   4   8 1644.35  213.28 
   5   4   8 1585.15  242.68 
   5   4   9   14.55  117.26 
   5   4   9  226.91  151.74 
   5   4  10 4749.93  348.41 
   5   4  10 4212.26  293.58 
   5   4  10 4756.09  366.54 
   5   4  11 1010.37  181.55 
   5   4  11 1145.97  203.76 
   5   4  12 1919.72  225.08 
   5   4  13  195.14  103.76 
   5   4  14 1167.94  132.52 
   5   4  14  799.30  116.74 
   5   4  15 1776.58  129.46 
   5   4  15 1763.50  124.67 
   5   5 -18  506.79   85.95 
   5   5 -17  190.13   94.14 
   5   5 -17  172.22   62.25 
   5   5 -16 -135.61  111.52 
   5   5 -16  -66.10   73.19 
   5   5 -16 -290.89  114.52 
   5   5 -15  872.98  173.53 
   5   5 -15  548.99  118.54 
   5   5 -15  933.16  168.48 
   5   5 -14 5531.41  392.93 
   5   5 -14 5017.26  322.01 
   5   5 -14 5607.77  372.57 
  -5  -5  13 4409.23  855.41 
   5   5 -13 4250.25  347.62 
   5   5 -13 4306.28  316.55 
   5   5 -13 4432.47  361.85 
   5   5 -12 1770.38  262.40 
   5   5 -12 1908.05  218.08 
   5   5 -12 1987.82  277.77 
  -5  -5  11 1589.89  535.20 
  -5  -5  11 1859.09  672.26 
   5   5 -11 2146.95  268.12 
   5   5 -11 2045.63  237.54 
   5   5 -11 2557.68  310.71 
  -5  -5  10 -392.79  508.73 
  -5  -5  10  405.66  261.81 
   5   5 -10   53.36  135.21 
   5   5 -10   23.26   96.18 
   5   5 -10 -169.32  189.91 
  -5  -5   9  112.30  395.73 
  -5  -5   9 -118.63  291.76 
   5   5  -9  314.94  153.67 
   5   5  -9  312.29  113.97 
   5   5  -9  325.77  169.42 
  -5  -5   8 -208.46  515.41 
  -5  -5   8  183.77  343.10 
   5   5  -8   15.67  129.49 
   5   5  -8   37.94  132.92 
   5   5  -8 -212.74  134.90 
  -5  -5   7 3126.30  759.07 
  -5  -5   7 2245.13  766.62 
   5   5  -7 2103.44  275.97 
   5   5  -7 2951.91  325.85 
   5   5  -7 2694.95  286.20 
  -5  -5   6 5262.32  930.20 
   5   5  -6 4346.95  370.81 
  -5  -5   6 4517.59  948.65 
   5   5  -6 4694.92  373.06 
   5   5  -6 5311.39  408.67 
  -5  -5   5 4959.22  932.03 
   5   5  -5 4681.78  375.93 
  -5  -5   5 5842.93 1036.71 
  -5  -5   5 5031.30 1002.22 
   5   5  -5 4952.31  385.49 
   5   5  -5 4886.09  398.92 
  -5  -5   4 2063.52  662.07 
  -5  -5   4 1889.05  629.55 
   5   5  -4 1635.64  222.40 
  -5  -5   4 1007.46  509.40 
   5   5  -4 2156.13  260.60 
   5   5  -4 1761.63  264.04 
  -5  -5   3 7820.34 1115.23 
   5   5  -3 6857.73  440.98 
  -5  -5   3 7711.12 1184.11 
  -5  -5   3 6943.09 1145.23 
   5   5  -3 6443.81  461.58 
   5   5  -3 6800.74  456.99 
  -5  -5   2  -76.72  393.67 
   5   5  -2  143.53  125.24 
  -5  -5   2  423.41  383.65 
   5   5  -2  375.94  143.56 
  -5  -5   1 3638.38  710.38 
  -5  -5   1 5631.83  954.83 
   5   5  -1 4691.97  374.23 
   5   5  -1 5035.96  443.52 
   5   5  -1 4997.71  411.04 
   5   5   0  984.44  213.94 
  -5  -5   0  573.22  304.74 
   5   5   0 1035.03  211.60 
   5   5   0  989.77  237.57 
   5   5   1 -163.23  197.01 
  -5  -5  -1 -240.14  466.77 
   5   5   1  109.04  123.96 
   5   5   1  107.59  170.58 
  -5  -5  -2 7485.65 1198.43 
   5   5   2 6876.05  455.84 
   5   5   2 7382.05  516.26 
   5   5   2 6858.65  460.50 
   5   5   2 7090.83  504.24 
  -5  -5  -3 1120.76  451.50 
   5   5   3 1330.34  243.38 
   5   5   3 1377.17  268.38 
   5   5   3  955.50  184.17 
  -5  -5  -4  353.93  393.19 
   5   5   4  716.35  197.35 
   5   5   4  766.61  217.09 
   5   5   4  574.82  150.16 
  -5  -5  -5 3641.29  813.42 
  -5  -5  -5 3622.84  882.95 
   5   5   5 2964.87  354.57 
   5   5   6 1117.61  231.70 
   5   5   6 1294.42  202.26 
   5   5   7  151.33   98.51 
   5   5   7  -17.91  135.03 
   5   5   8  -50.12   93.63 
   5   5   8  165.21  127.33 
   5   5   9 15526.6   571.9 
   5   5   9 14392.1   615.9 
   5   5  10 4603.45  313.80 
   5   5  10 4324.47  271.75 
   5   5  10 4764.94  347.39 
   5   5  11 1114.45  169.43 
   5   5  12  304.39  112.09 
   5   5  13 2211.06  175.05 
   5   5  14 1389.80  111.13 
   5   6 -16  344.63   91.40 
   5   6 -15   38.21   85.53 
   5   6 -15   18.54   62.17 
   5   6 -14 2296.13  233.56 
   5   6 -14 2089.02  183.87 
   5   6 -14 2632.21  240.59 
   5   6 -13 8483.46  442.66 
   5   6 -13 7950.63  371.10 
   5   6 -13 8525.79  430.06 
   5   6 -12 2491.62  273.28 
   5   6 -12 2426.57  218.76 
   5   6 -12 2062.95  241.03
[truncated: 100,049 more chars]
